# Supplementary material for: The Effect of Freeze-Thaw Cycles on Gene Expression Levels in Lymphoblastoid Cell Lines
Source: PLoS One. 2014 Sep 5;9(9):e107166. doi: 10.1371/journal.pone.0107166 (PMC4156430; doi:10.1371/journal.pone.0107166)
Supplement: Appendix S2 — Table showing EBV-gene expression correlation coefficients within each freeze-thaw cycle and the coefficient of variation of gene expression within B cells and within each freeze-thaw cycle. (XLSX) [file pone.0107166.s002.xlsx]

## Sheet: Sheet1
Ensembl Gene ID	Correlation coefficient with EBV copy number in cycle_0 LCLs	Correlation coefficient with EBV copy number in cycle_2 LCLs	Correlation coefficient with EBV copy number in cycle_4 LCLs	Correlation coefficient with EBV copy number in cycle_6 LCLs	Coefficient of variation of gene expression in B cells	Coefficient of variation of gene expression in cycle_0 LCLs	Coefficient of variation of gene expression in cycle_2 LCLs	Coefficient of variation of gene expression in cycle_4 LCLs	Coefficient of variation of gene expression in cycle_6 LCLs
ENSG00000187961	-0.201544	-0.275477	-0.158358	-0.231305	0.0295641	0.0184033	0.0099065	0.00888338	0.0131367
ENSG00000187583	-0.182239	-0.286784	-0.331378	0.042522	0.0129165	0.0247193	0.00524659	0.021573	0.00296308
ENSG00000187642	0.351464	-0.0236822	0.0139296	-0.152126	0.0130528	0.0101528	0.00985568	0.00750859	0.00561465
ENSG00000188290	-0.00566281	-0.050573	-0.108138	0.0377566	0.142394	0.138181	0.0895189	0.0812378	0.0537109
ENSG00000187608	-0.268211	0.0215432	0.0597507	0.00403226	0.051823	0.0290482	0.0156507	0.0236413	0.0312232
ENSG00000188157	-0.024453	0.034683	0.227273	0.241569	0.0293924	0.0332159	0.00995482	0.00826818	0.0107495
ENSG00000237330	-0.0373254	-0.0401833	-0.0179619	-0.369501	0.01501	0.016891	0.00494545	0.00629072	0.00471896
ENSG00000131591	0.131789	0.109244	0.334677	-0.0388563	0.017446	0.0215993	0.00468331	0.00802003	0.00926529
ENSG00000186827	-0.000514801	-0.311841	-0.153226	0.299853	0.0194453	0.0538258	0.0532557	0.0305044	0.0639791
ENSG00000078808	-0.130759	-0.0799083	-0.00953079	0.201979	0.0264609	0.0209218	0.00588393	0.0081413	0.00898678
ENSG00000176022	-0.129472	-0.0899924	-0.187683	-0.191716	0.0391293	0.0392952	0.020043	0.0227175	0.0112167
ENSG00000160087	0.473359	0.00168067	-0.0175953	-0.0769795	0.0170317	0.0149703	0.00547845	0.0131285	0.00726
ENSG00000162572	-0.225483	-0.238197	-0.273827	-0.000733138	0.039955	0.0159846	0.0179999	0.013795	0.00777965
ENSG00000169972	0.411068	-0.0245989	-0.166422	-0.047654	0.027848	0.0398729	0.0157742	0.00863496	0.0086208
ENSG00000127054	0.0404118	0.259587	-0.0674487	-0.0956745	0.0245717	0.022599	0.00969853	0.0176797	0.00970922
ENSG00000224051	0.286229	-0.0954927	-0.157991	-0.0443548	0.0136528	0.0129363	0.00576331	0.0103583	0.00716504
ENSG00000107404	0.0020592	-0.387319	-0.164223	-0.326246	0.0269039	0.0111928	0.00208626	0.00649717	0.00568975
ENSG00000175756	0.533848	-0.209778	0.0920088	-0.0564516	0.0136877	0.0282507	0.0087241	0.00736055	0.0132527
ENSG00000221978	0.209009	0.0331551	-0.274194	0.317449	0.0338534	0.0134096	0.0108703	0.00485449	0.0131421
ENSG00000242485	0.333076	0.231169	0.114003	0.090176	0.0502796	0.0383992	0.0186493	0.0149205	0.0196796
ENSG00000160072	-0.258172	0.034683	-0.11327	0.0975073	0.0144307	0.0167584	0.0114701	0.0152432	0.0137999
ENSG00000197785	0.112484	-0.166387	0.0249267	0.101173	0.0312966	0.0476599	0.0185906	0.0128606	0.0120465
ENSG00000160075	0.0460746	0.263866	0.290689	0.120235	0.0139755	0.0271257	0.0135301	0.0106117	0.00969061
ENSG00000197530	-0.293951	0.0456837	-0.0047654	-0.179985	0.0122544	0.0196119	0.0134425	0.0356305	0.025705
ENSG00000189409	-0.224488	0.187777	-0.230205	0.209677	0.0035939	0.00244331	0.00846221	0.0134749	0.00763688
ENSG00000078369	-0.417246	-0.126356	0.130865	-0.140762	0.0170964	0.0104411	0.00872745	0.00350194	0.00651768
ENSG00000142609	-0.661519	0.175248	0.0916422	0.0703812	0.0365493	0.0263695	0.00724471	0.0184964	0.0216985
ENSG00000067606	-0.0010296	-0.150191	-0.101173	-0.175587	0.0157101	0.00990176	0.0078181	0.00610569	0.0040616
ENSG00000162585	0.601287	-0.0881589	0.130865	-0.221408	0.0296064	0.0309139	0.0210477	0.032368	0.029876
ENSG00000157933	0.0749035	0.113522	-0.00843109	0.155792	0.00929309	0.0124215	0.00702585	0.0106439	0.0100274
ENSG00000157916	0.36242	0.0300993	0.121334	-0.0410557	0.0191953	0.0315899	0.0111929	0.00476923	0.0161728
ENSG00000157911	0.408494	-0.0316272	0.0124633	0.245601	0.0158959	0.0258819	0.00873951	0.00750277	0.00679131
ENSG00000149527	-0.360875	0.0319328	0.0630499	0.0168622	0.0503275	0.0500666	0.00494022	0.00724695	0.00989604
ENSG00000157881	0.198713	-0.0319328	-0.240836	-0.0575513	0.0391565	0.013718	0.0153129	0.0136276	0.0134117
ENSG00000197921	-0.261004	-0.255921	-0.0931085	-0.0843109	0.0134984	0.0176079	0.0534216	0.0372696	0.0439651
ENSG00000157873	0.0718147	-0.0401833	-0.0817449	0.146994	0.018074	0.0296412	0.0251159	0.0163331	0.0220776
ENSG00000158109	-0.712227	0.0634072	-0.0260264	0.0326246	0.0228261	0.0421878	0.0293581	0.0376948	0.0162164
ENSG00000116213	0.209009	-0.0417112	0.309384	-0.0406891	0.0178051	0.0220398	0.0212147	0.0260052	0.0215906
ENSG00000227372	-0.446847	-0.00229183	-0.0300587	0.0740469	0.0316284	0.0179337	0.0112589	0.0188792	0.0111943
ENSG00000162592	0.205884	-0.0655462	0.141862	0.0487537	0.0107906	0.00996702	0.00844144	0.00476465	0.00480932
ENSG00000235169	-0.0530245	-0.0502674	-0.103739	0.0674487	0.0223151	0.0275074	0.0341586	0.0507205	0.0387157
ENSG00000130764	-0.172973	-0.0264324	0.125367	0.0520528	0.0354435	0.0199013	0.00844067	0.00974547	0.00446438
ENSG00000116198	0.392021	-0.179832	0.0208944	0.0942082	0.0359094	0.0294629	0.0215993	0.0145574	0.0123356
ENSG00000169598	-0.346718	-0.028877	-0.229839	0.0846774	0.0272794	0.0247694	0.0153195	0.0118212	0.00873159
ENSG00000196581	0.124099	-0.0331551	-0.215176	-0.0300587	0.0162188	0.00306341	0.00768961	0.00540812	0.00408095
ENSG00000131697	0.451737	-0.133384	-0.0527859	-0.315616	0.0108599	0.00746085	0.00600796	0.00604225	0.00258151
ENSG00000069424	0.0628057	-0.124828	0.0795455	0.107405	0.0155868	0.0112456	0.00697362	0.00451709	0.00788105
ENSG00000116251	-0.502188	-0.0432391	-0.109604	-0.00403226	0.0322125	0.020223	0.00743969	0.00720427	0.0154387
ENSG00000158286	-0.488803	-0.111077	-0.21261	-0.206012	0.0100758	0.0267518	0.00545417	0.00729962	0.0117958
ENSG00000116237	0.626255	-0.121772	0.0513196	-0.0872434	0.0328545	0.0239049	0.024364	0.0195076	0.0249794
ENSG00000158292	-0.197593	0.121161	-0.0729472	-0.0252933	0.0121483	0.00949691	0.0111441	0.00860251	0.0103758
ENSG00000097021	0.43861	-0.158747	-0.0436217	0.0879765	0.0289852	0.0644782	0.0197477	0.0162213	0.0250574
ENSG00000069812	-0.151757	0.018793	0.163856	-0.106305	0.0175578	0.0589081	0.00577182	0.00918363	0.00657607
ENSG00000215788	-0.470785	-0.00672732	0.0643564	-0.0337243	0.0953135	0.121263	0.00273331	0.0041483	0.00834285
ENSG00000162408	0.106476	-0.176471	-0.0641496	-0.350806	0.00890302	0.00917186	0.00754884	0.0128357	0.00695882
ENSG00000204859	-0.449678	-0.0511841	-0.208211	-0.0172287	0.0208818	0.0137716	0.0136141	0.012633	0.0141703
ENSG00000162413	-0.645817	-0.103743	-0.135264	-0.121334	0.0567431	0.0381064	0.0109265	0.0219241	0.0190926
ENSG00000116273	0.0954955	-0.151108	-0.166789	0.113636	0.0463499	0.0339579	0.0163164	0.00746677	0.0145488
ENSG00000007923	0.274646	-0.0065699	0.450513	0.294355	0.0176246	0.0179904	0.0124341	0.00625415	0.0114258
ENSG00000049245	-0.466409	-0.196028	-0.193548	-0.352273	0.0404328	0.0627512	0.0148482	0.0183581	0.00740509
ENSG00000049246	0.303475	-0.0374332	-0.00989736	0.155425	0.00821599	0.0127058	0.0602362	0.0702549	0.0388895
ENSG00000049247	0.00773047	0.161803	-0.0531525	0.0835777	0.00831311	0.00309806	0.00562265	0.00643703	0.0052966
ENSG00000049249	0.324582	-0.276394	0.0333578	0.21151	0.0219438	0.0362945	0.0189803	0.0331664	0.0505191
ENSG00000116288	0.658945	-0.131856	0.00953079	0.0894428	0.0129181	0.0200098	0.0201587	0.00414353	0.0121779
ENSG00000116285	-0.349292	0.245225	0.17412	-0.0395894	0.0180823	0.0149829	0.00575623	0.0167545	0.0240241
ENSG00000142599	-0.255598	-0.0352941	-0.220308	-0.14956	0.0253479	0.0385461	0.0239577	0.0230599	0.0171371
ENSG00000230679	-0.0884421	-0.251642	-0.00843109	0.178886	0.0117314	0.0118896	0.0109973	0.0083396	0.00536602
ENSG00000142583	-0.0324324	0.354316	0.0282258	0.241202	0.0666175	0.0320724	0.0524577	0.0692809	0.115536
ENSG00000049239	0.20695	0.0603514	-0.0230938	0.263196	0.0130048	0.020802	0.00785191	0.010101	0.012483
ENSG00000171621	-0.644015	-0.134301	-0.161657	-0.0157625	0.00921026	0.0341928	0.0189218	0.0764052	0.034678
ENSG00000179840	0.285567	0.2055	0.0329912	0.0648827	0.0149368	0.00154856	0.00639338	0.00505473	0.00316974
ENSG00000171608	-0.531532	-0.360733	-0.245968	-0.100073	0.0444878	0.0474445	0.0157373	0.0152529	0.0141003
ENSG00000171603	-0.153668	-0.026738	-0.0953079	0.0384897	0.0248177	0.0213851	0.0164766	0.0210187	0.0101439
ENSG00000178585	-0.512999	-0.00901451	-0.18915	0.141129	0.032185	0.024697	0.0112155	0.00792767	0.0121087
ENSG00000162441	0.590476	0.417571	0.0909091	-0.016129	0.0159249	0.0229447	0.0204152	0.0192159	0.0188867
ENSG00000173614	-0.161647	0.11016	0.0879765	-0.222141	0.0135241	0.00691056	0.0130273	0.0100951	0.0063112
ENSG00000162444	-0.0911495	-0.203667	-0.168622	-0.039956	0.104146	0.00482288	0.00902327	0.0123119	0.00831705
ENSG00000130939	-0.0895753	0.200611	0.174487	-0.174487	0.0247689	0.0149985	0.00571956	0.0107504	0.0096364
ENSG00000054523	0.387645	-0.270894	0.00769795	0.0557185	0.0377311	0.0165329	0.0246275	0.0154572	0.00674448
ENSG00000175279	0.546227	-0.112299	0.237903	0.219208	0.00793124	0.0114864	0.00849769	0.00839342	0.0130874
ENSG00000160049	0.556242	-0.37754	0.0762463	-0.400293	0.0154402	0.0365804	0.0179132	0.0136842	0.0122486
ENSG00000142655	0.333848	-0.106799	-0.21371	-0.196114	0.0437169	0.0211217	0.0121233	0.0155397	0.0056294
ENSG00000130940	-0.106821	-0.0472116	0.171554	-0.232038	0.0291554	0.0141236	0.0148877	0.0208878	0.0251336
ENSG00000120948	-0.0947233	0.236975	0.0483871	-0.355938	0.0302145	0.00999957	0.00714817	0.0104434	0.0145209
ENSG00000116649	0.743372	0.034683	0.211877	-0.018695	0.0575561	0.0443708	0.0397895	0.0178747	0.0170231
ENSG00000171824	0.0030888	0.364095	-0.141496	-0.14846	0.022973	0.0273429	0.0123049	0.0180342	0.00992339
ENSG00000198793	0.174517	-0.078686	0.384164	0.282625	0.0341811	0.0350177	0.0154749	0.0160732	0.0213575
ENSG00000120942	-0.196654	-0.231474	-0.160924	0.153226	0.0470093	0.0204517	0.0220247	0.0192838	0.017233
ENSG00000116661	-0.0885457	-0.291979	-0.221041	0.0326246	0.0579512	0.0177029	0.00924191	0.00570283	0.0182709
ENSG00000132879	-0.441956	-0.180749	0.157258	0.0821114	0.027459	0.0100001	0.0108556	0.00654388	0.00754589
ENSG00000116663	0.571171	0.236058	0.456378	0.137097	0.026051	0.0401463	0.0277708	0.029019	0.0391887
ENSG00000116670	0.517117	0.0478228	0.0447214	0.282991	0.0145562	0.0240582	0.0116472	0.0155413	0.0135166
ENSG00000177674	-0.14955	0.111688	0.403226	-0.113636	0.0740277	0.0230055	0.0105131	0.00635521	0.0117751
ENSG00000177000	-0.877992	-0.289228	-0.0846774	-0.0835777	0.0499671	0.0532081	0.0131954	0.0121629	0.00814655
ENSG00000011021	-0.203861	-0.0404889	-0.0685484	0.0469208	0.0563726	0.0356885	0.0225978	0.0239689	0.0193798
ENSG00000083444	0.78816	-0.00809778	-0.0703812	-0.0788123	0.079817	0.0396732	0.0136251	0.0113764	0.0155101
ENSG00000116688	0.134106	-0.050573	0.26173	0.0898094	0.0546574	0.0222081	0.0104005	0.0119196	0.0194918
ENSG00000120949	0.574517	-0.092437	0.218475	0.0953079	0.0373195	0.0406809	0.0106988	0.0127354	0.0222392
ENSG00000028137	-0.381467	-0.167609	0.0626833	0.173387	0.0920006	0.0290381	0.0223552	0.056877	0.0469949
ENSG00000048707	-0.648906	0.213445	0.171921	0.334311	0.0198031	0.012506	0.00483798	0.00644795	0.00357385
ENSG00000162496	-0.0676963	0.160581	-0.0329912	-0.056085	0.0759239	0.0888528	0.0129551	0.0365107	0.0156889
ENSG00000116731	-0.474389	-0.195722	-0.463343	-0.110704	0.014099	0.00748712	0.0134529	0.00758891	0.00351467
ENSG00000189337	0.127068	-0.200917	0.0909091	-0.129399	0.0194971	0.00154677	0.00421462	0.00790841	0.0101245
ENSG00000171729	-0.165766	-0.0936593	-0.182551	0.0469208	0.0730193	0.0970829	0.0869038	0.0754426	0.0779486
ENSG00000142634	0.447619	0.315814	0.254765	0.0942082	0.0341552	0.0133074	0.0227826	0.0157881	0.0279018
ENSG00000132906	-0.0149292	-0.0835752	0.222141	-0.0934751	0.0351179	0.0155193	0.00835969	0.00738194	0.00709681
ENSG00000116138	-0.279555	0.0912147	0.131965	0.195015	0.0121842	0.0119823	0.00626518	0.00343348	0.00810636
ENSG00000116771	-0.043758	0.0612681	0.142962	-0.0568182	0.0231115	0.0208913	0.0346965	0.026852	0.0238711
ENSG00000197312	0.255341	0.247364	0.0223607	0.0755132	0.0238759	0.0109724	0.0102462	0.0106967	0.00499625
ENSG00000116786	-0.461004	-0.102521	-0.240836	0.0718475	0.0312889	0.0189012	0.0173574	0.0113993	0.0148341
ENSG00000233954	0.430116	-0.031016	0.00989736	0.0861437	0.0212395	0.0236599	0.00895466	0.00947595	0.0250127
ENSG00000065526	-0.470013	0.0676853	-0.183284	-0.295088	0.0219104	0.0281276	0.0117106	0.00448112	0.0135679
ENSG00000116809	0.24453	-0.102215	0.166789	0.193182	0.039014	0.0207751	0.00799638	0.0242587	0.0121341
ENSG00000142632	-0.219305	-0.0151261	0.0219941	0.151026	0.0385117	0.0202737	0.0130126	0.00606202	0.00311503
ENSG00000132881	0.113771	-0.185943	-0.00733138	0.146261	0.00651506	0.01836	0.0116692	0.0120938	0.0149293
ENSG00000037637	-0.217761	0.25042	-0.298754	-0.0604839	0.0234966	0.0107671	0.0125992	0.0127083	0.00837744
ENSG00000055070	0.372716	-0.0774637	-0.0454545	0.0131965	0.0197688	0.0387407	0.0183862	0.0150527	0.0124452
ENSG00000157191	-0.7426	-0.200917	0.125733	-0.0520528	0.0390386	0.0479442	0.015025	0.0210002	0.0218008
ENSG00000219481	0.179665	0.000763942	-0.175953	-0.131232	0.017907	0.0138431	0.00491302	0.0101544	0.00624599
ENSG00000215908	0.232947	0.421543	0.126466	-0.0890762	0.047752	0.0321709	0.0224149	0.0111404	0.0287243
ENSG00000236698	0.162162	-0.217723	-0.155059	-0.214809	0.0358251	0.0501057	0.0460494	0.0426319	0.0359893
ENSG00000058453	-0.383012	0.113522	0.208211	-0.0634164	0.0187867	0.0103783	0.00254249	0.00583011	0.00856388
ENSG00000159363	0.0252252	-0.042628	-0.00366569	-0.0520528	0.0311625	0.0163887	0.0153754	0.0085171	0.00830635
ENSG00000117118	0.551094	-0.0698243	0.151393	0.379765	0.0110029	0.0268295	0.0128051	0.0049402	0.0101812
ENSG00000117115	0.169673	-0.242475	0.124633	0.109604	0.0126886	0.00710483	0.00884654	0.00608317	0.00258619
ENSG00000159339	-0.445675	-0.355233	0.0505865	-0.0791789	0.104855	0.0595027	0.0157078	0.00673233	0.0081697
ENSG00000179051	0.0818533	-0.14194	0.133065	-0.0307918	0.0217108	0.0123662	0.0249752	0.0178937	0.0250418
ENSG00000074964	0.218975	0.23453	-0.354106	0.0487537	0.0108205	0.00983756	0.00890095	0.00679382	0.00827336
ENSG00000009709	0.0895753	0.164859	-0.113636	0.461144	0.0223048	0.0250487	0.00832937	0.00761604	0.00343327
ENSG00000159423	0.512999	-0.277311	0.121334	-0.023827	0.00908825	0.0242324	0.00682491	0.00114046	0.00482029
ENSG00000127481	-0.529472	-0.0331551	0.293988	0.223974	0.0414806	0.0576881	0.0169675	0.00551316	0.0191645
ENSG00000127463	-0.0494208	-0.195722	-0.119135	0.203446	0.0170877	0.0109139	0.0107372	0.0124173	0.0139852
ENSG00000053372	0.454826	0.0331551	0.206012	-0.125367	0.0378859	0.0635188	0.0339531	0.0132167	0.0131131
ENSG00000162482	0.524067	-0.211001	-0.0164956	-0.145894	0.029085	0.0225353	0.0118848	0.0147095	0.0140429
ENSG00000053371	0.306821	-0.108021	-0.479106	-0.140396	0.017821	0.0061752	0.0165671	0.00991716	0.0171903
ENSG00000173436	-0.0218931	-0.0829641	0.0172287	-0.119501	0.00663809	0.00575831	0.00702004	0.00490755	0.010115
ENSG00000158747	0.108623	-0.263866	-0.165689	-0.228372	0.0542277	0.0806314	0.0329765	0.0106638	0.0116351
ENSG00000162542	-0.115573	-0.070741	0.0718475	-0.0146628	0.0156179	0.0146829	0.00641443	0.00496791	0.00662237
ENSG00000169914	0.0971588	-0.0670741	0.0267595	-0.0344575	0.0119217	0.00345654	0.0120957	0.00576866	0.00571296
ENSG00000117215	-0.2	0.0814362	-0.129032	0.0223607	0.042591	0.0274714	0.0102601	0.0132935	0.00974184
ENSG00000162545	0.281853	-0.145607	0.148094	-0.19978	0.0637845	0.0303436	0.0261261	0.0103796	0.0162045
ENSG00000090432	-0.236036	-0.00748663	-0.180352	-0.0421554	0.0506617	0.0217243	0.00955184	0.012278	0.0127368
ENSG00000158825	-0.487001	-0.443239	-0.184384	0.169355	0.1159	0.0247059	0.00759792	0.0103592	0.00385916
ENSG00000158828	-0.301158	-0.25317	0.152493	-0.113636	0.0687868	0.0262554	0.00907596	0.00997764	0.0116888
ENSG00000244038	0.407207	0.0832697	-0.00843109	-0.131598	0.0126583	0.0358776	0.00790196	0.00916588	0.0122161
ENSG00000127483	0.471815	-0.0741024	-0.123534	-0.209677	0.0223514	0.0170667	0.011396	0.0159353	0.0181678
ENSG00000075151	0.355727	-0.118105	0.00403226	0.105572	0.0245496	0.0152723	0.0144055	0.0113095	0.024121
ENSG00000117298	-0.0321854	-0.119633	-0.132698	0.0370235	0.0428396	0.00751703	0.00601264	0.00645468	0.004638
ENSG00000076864	-0.314367	-0.169442	-0.202713	-0.00733138	0.00592706	0.0343315	0.0300525	0.0258796	0.0626318
ENSG00000090686	0.13668	0.181665	0.195381	0.0432551	0.0171495	0.0174587	0.0158056	0.0100343	0.00637971
ENSG00000070831	0.396139	0.0789916	-0.0168622	0.356305	0.0397106	0.0256094	0.0115428	0.00685307	0.0155089
ENSG00000184677	-0.540541	-0.188083	-0.107771	-0.490103	0.0364714	0.0221842	0.0118691	0.0123874	0.00564992
ENSG00000070886	0.321534	0.193583	0.142595	0.190249	0.0191942	0.00729637	0.0130757	0.00479975	0.00740102
ENSG00000173372	-0.46435	0.378762	-0.0128299	-0.00109971	0.0139478	0.115975	0.00771728	0.00622507	0.00633656
ENSG00000159189	-0.599743	-0.260504	0.117669	-0.163123	0.00629542	0.194944	0.00612347	0.00590566	0.00264729
ENSG00000173369	-0.513256	0.0981351	-0.350871	0.0625057	0.0409784	0.218229	0.00478957	0.003999	0.00690866
ENSG00000169641	0.27722	-0.148969	-0.0388563	-0.0428886	0.0715746	0.0396219	0.0387783	0.0167063	0.0378456
ENSG00000125944	0.168597	0.044767	0.000733138	0.0359238	0.0254835	0.0182854	0.00986471	0.00804539	0.00940076
ENSG00000125945	-0.101931	-0.0768526	0.168255	-0.140762	0.0119847	0.00788324	0.0044074	0.00512859	0.00552592
ENSG00000088280	-0.198983	-0.289228	0.113636	-0.203446	0.0128911	0.0120107	0.00997848	0.00877605	0.0039038
ENSG00000007968	0.679537	0.196639	0.0131965	-0.0227273	0.0344203	0.106534	0.0358575	0.0110186	0.0192918
ENSG00000117318	-0.202059	-0.0297937	0.08761	0.234604	0.0756184	0.056792	0.0637971	0.0646275	0.0691942
ENSG00000142676	-0.588932	-0.227196	-0.0410557	0.344575	0.0157199	0.014783	0.00217391	0.00248832	0.00507217
ENSG00000011007	0.56731	0.052712	0.19978	0.180718	0.0462647	0.0367463	0.0119476	0.015125	0.0148813
ENSG00000057757	0.292664	-0.0750191	-0.10154	0.134531	0.0212478	0.0170224	0.0107524	0.018439	0.0177829
ENSG00000011009	0.234234	-0.0695187	0.172287	0.154326	0.0211252	0.0286296	0.019283	0.00577691	0.0126333
ENSG00000117308	0.608237	-0.0737968	0.056085	-0.162757	0.0157511	0.0434125	0.0330832	0.0207175	0.0386842
ENSG00000179163	0.358044	0.240642	0.320015	0.147361	0.0760453	0.0648997	0.0499068	0.0432178	0.0576834
ENSG00000189266	-0.0189214	-0.0643239	-0.149927	-0.016129	0.00184648	0.00351694	0.00792224	0.00584124	0.00600208
ENSG00000188529	0.426255	0.202445	0.179252	-0.145894	0.0307718	0.0310751	0.0112235	0.00910856	0.0144149
ENSG00000185436	0.113771	-0.188388	-0.104839	0.00256598	0.0720353	0.0170257	0.0224562	0.0480944	0.0211386
ENSG00000001460	-0.043198	-0.0313216	-0.0285924	-0.180352	0.00959486	0.00831834	0.00772321	0.00126422	0.00384622
ENSG00000001461	-0.353153	-0.0973262	0.0366569	-0.0832111	0.030515	0.037137	0.0170178	0.0231824	0.0113185
ENSG00000020633	-0.351094	-0.371734	-0.115103	-0.163856	0.0203861	0.0212737	0.0118934	0.0105219	0.0119759
ENSG00000117614	-0.773488	-0.173415	-0.30132	-0.106672	0.0183313	0.0229852	0.0159452	0.0141491	0.0246419
ENSG00000117616	-0.493436	-0.0239878	-0.128666	-0.283724	0.016797	0.0304259	0.0153975	0.0103987	0.0214998
ENSG00000183726	-0.573745	-0.0682964	0.200147	-0.0260264	0.0357915	0.017352	0.013002	0.00889953	0.0107609
ENSG00000204178	-0.422136	0.0621849	0.00219941	-0.18805	0.00576404	0.0249895	0.022985	0.0201084	0.0203486
ENSG00000157978	-0.259459	0.472574	0.466642	-0.152126	0.0387679	0.0316988	0.010225	0.00547376	0.0198204
ENSG00000117643	-0.346203	-0.05348	-0.0549853	-0.119868	0.0753499	0.078392	0.00469966	0.005031	0.0122711
ENSG00000162430	-0.559588	0.0343774	-0.013563	0.0304252	0.0214489	0.0616139	0.0143405	0.0162703	0.0210265
ENSG00000127423	0.708108	0.202445	0.159824	0.245235	0.0059834	0.0479871	0.0213504	0.0195228	0.0160803
ENSG00000182749	-0.36139	-0.145607	0.0762463	0.152493	0.0262213	0.0216335	0.0190189	0.0148138	0.0207232
ENSG00000117632	0.610811	-0.0276547	-0.118035	0.0843109	0.0190772	0.077961	0.0267398	0.0264732	0.0231182
ENSG00000158006	0.000772201	-0.00687548	0.0916422	-0.136364	0.0318983	0.0355944	0.00882009	0.0112401	0.0148646
ENSG00000175087	0.125869	0.0774637	-0.268328	0.000366569	0.037402	0.041133	0.0229086	0.0240691	0.0123392
ENSG00000142684	0.504762	-0.371734	0.0524194	0.082478	0.0455735	0.043884	0.0207519	0.0186334	0.0253676
ENSG00000130695	0.38816	0.0545455	0.0894428	0.00183284	0.0134865	0.0219887	0.0122977	0.0105185	0.0149897
ENSG00000142669	-0.0198198	0.178304	0.197214	0.322214	0.0117542	0.0523031	0.0310726	0.0146588	0.0168373
ENSG00000176083	-0.0839125	-0.0423224	-0.0766129	0.109238	0.0512643	0.0521678	0.00314977	0.00499035	0.00520101
ENSG00000117682	0.443243	0.0823529	0.26063	0.0956745	0.0150737	0.0131215	0.0129282	0.0134059	0.010544
ENSG00000198830	0.299356	0.192361	-0.355938	0.00989736	0.0390892	0.0201284	0.0174987	0.00728585	0.015561
ENSG00000117676	-0.346461	0.0466005	0.058651	-0.00989736	0.0393233	0.0197557	0.0152793	0.0181981	0.0172503
ENSG00000117713	-0.0151866	0.150191	0	-0.203079	0.0227923	0.0256934	0.0234261	0.01317	0.020553
ENSG00000060642	0.208752	-0.0239878	0.142595	0.0623167	0.0243686	0.0226147	0.0289057	0.0256203	0.0250639
ENSG00000204160	-0.141313	-0.102827	-0.201246	0.236804	0.115904	0.0176432	0.0182929	0.0119239	0.0194789
ENSG00000142751	0.393565	-0.446295	-0.236804	0.0296921	0.0377657	0.0259865	0.0174861	0.0130382	0.0114459
ENSG00000198746	-0.0944659	-0.0178762	-0.0509531	0.198314	0.048843	0.0260057	0.00673816	0.00995266	0.0124716
ENSG00000225294	0.469498	0.246142	-0.0920088	-0.188416	0.0257978	0.0325464	0.0221561	0.0129618	0.0189902
ENSG00000090020	-0.575804	0.111383	-0.0729472	0.245968	0.0343464	0.0390181	0.0155838	0.0188705	0.0135725
ENSG00000186501	-0.242214	-0.0603514	-0.0436217	-0.216642	0.0356467	0.00898083	0.00995476	0.0117955	0.0116403
ENSG00000142733	0.0875161	-0.335982	-0.0337243	-0.220674	0.0169107	0.0156032	0.0370913	0.0163778	0.0780552
ENSG00000181773	0.321383	-0.178304	0.146628	0.319282	0.0244614	0.0061907	0.00895713	0.00581618	0.00489812
ENSG00000158195	-0.0455598	-0.197555	-0.244501	0.31415	0.0342012	0.034571	0.0236278	0.0223804	0.023094
ENSG00000000938	-0.493951	-0.170053	0.110704	0.0659824	0.0482848	0.0762582	0.0278629	0.0504915	0.0298416
ENSG00000126709	0.171943	0.155691	0.0997067	0.253666	0.0415983	0.0196978	0.0286238	0.0396933	0.042604
ENSG00000117758	0.305534	0.0245989	0.225073	0.1261	0.0227967	0.0166708	0.00730728	0.0163955	0.00977153
ENSG00000117751	0.129987	0.0909091	-0.0483871	-0.219575	0.0157188	0.0135447	0.00305979	0.00538595	0.00869823
ENSG00000130775	-0.0795367	-0.0279603	-0.220308	-0.0747801	0.0308414	0.0225082	0.0122918	0.00663626	0.0151752
ENSG00000117748	0.0949807	-0.373568	-0.23827	-0.144062	0.0470583	0.0256269	0.0154862	0.0155089	0.00780472
ENSG00000130768	0.383269	-0.161497	-0.112903	0.0117302	0.00470951	0.0281238	0.0104222	0.00700242	0.00820779
ENSG00000158156	0.0355212	0.0481283	-0.0714809	0.0502199	0.113252	0.0282511	0.0117661	0.0125925	0.00750891
ENSG00000158161	0.763112	-0.143468	-0.329179	-0.0854106	0.0474264	0.021519	0.0175233	0.0239612	0.0193183
ENSG00000228589	0.563964	0.0175707	-0.045088	-0.352273	0.0388222	0.0374453	0.0288669	0.0237529	0.0212519
ENSG00000169403	-0.0548263	-0.070741	-0.131232	-0.0747801	0.121972	0.0596098	0.0302001	0.0556274	0.0464311
ENSG00000130770	0.807207	0.152024	-0.0678152	0.528959	0.0260838	0.030809	0.00882619	0.0156891	0.00870612
ENSG00000130766	-0.350322	-0.0435447	0.0590176	0.00146628	0.0913272	0.0607517	0.00944188	0.0237709	0.0115903
ENSG00000204138	-0.256113	0.337815	0.0465543	0.0667155	0.0319466	0.0170181	0.0145914	0.011607	0.0159132
ENSG00000180198	0.741055	-0.0166539	-0.394795	-0.104472	0.015188	0.0355439	0.0148445	0.0168522	0.0192925
ENSG00000180098	0.0465894	0.336593	0.00219941	-0.0362903	0.0160463	0.00529979	0.00531227	0.00502308	0.00446538
ENSG00000188060	0.0960783	0.252254	-0.0436217	0.0106305	0.00545334	0.00673974	0.0128147	0.00653328	0.00685975
ENSG00000120656	0.0728443	-0.0652406	-0.0674487	-0.105938	0.0549042	0.0186008	0.016756	0.019253	0.0207257
ENSG00000162419	0.238353	0.145607	-0.140396	-0.245968	0.0385283	0.0219189	0.00381019	0.00956773	0.00523618
ENSG00000159023	-0.434234	-0.0135982	-0.110704	-0.171921	0.0402605	0.0198503	0.00806422	0.00806824	0.0064463
ENSG00000116350	0.110425	0.11016	-0.320381	0.193548	0.0260595	0.0212039	0.00979579	0.00928809	0.00896202
ENSG00000116353	-0.235779	-0.249503	-0.0168622	-0.159457	0.0177622	0.0211384	0.0080263	0.00675584	0.00883446
ENSG00000060656	-0.130337	0.129717	-0.0201613	-0.0729472	0.0203584	0.00213012	0.00242292	0.00960808	0.0123304
ENSG00000162510	-0.000515398	-0.252254	-0.144428	0.105205	0.0221337	0.00440426	0.0033263	0.00921193	0.00884179
ENSG00000162511	-0.0931789	0.0796028	-0.039956	0.26173	0.0221855	0.0241573	0.0435041	0.0260717	0.00961593
ENSG00000162512	0.31798	0.0456837	-0.197214	-0.328812	0.00926397	0.00697461	0.00596448	0.00565681	0.00806452
ENSG00000134644	-0.690862	-0.0777693	-0.126833	-0.0703812	0.0272464	0.0199098	0.00745477	0.00342387	0.0133103
ENSG00000060688	0.267954	0.140107	0.19868	-0.0802786	0.0262199	0.023339	0.0197197	0.011709	0.014572
ENSG00000121766	0.440927	0.100993	0.0366569	0.00183284	0.0274982	0.0179045	0.0116775	0.0120583	0.0180809
ENSG00000168528	-0.283083	-0.101604	0.0582845	0.127933	0.0138829	0.0146372	0.0486693	0.0406605	0.0494502
ENSG00000228682	-0.02781	0.126967	-0.00146628	0.160557	0.0149536	0.0104369	0.00270752	0.0118413	0.00879458
ENSG00000162517	-0.0481338	-0.207334	-0.023827	0.00549853	0.0216976	0.0311481	0.0218786	0.0105419	0.011193
ENSG00000084636	-0.517441	0.0701299	-0.172287	0.247067	0.0016406	0.0268834	0.0109575	0.0183249	0.0417334
ENSG00000184007	-0.337709	0.257448	-0.0659824	-0.0630499	0.0473437	0.0452042	0.00454465	0.0106172	0.0156895
ENSG00000121774	0.124582	0.0365164	-0.303152	-0.0205279	0.0139746	0.0139171	0.00779332	0.00462718	0.00509282
ENSG00000121775	0.247104	-0.028877	-0.142229	0.156158	0.0145188	0.0235008	0.0110476	0.0168038	0.0139965
ENSG00000025800	0.0126126	0.0939649	0.138563	0.180718	0.0332445	0.0247547	0.0137873	0.00456918	0.0174371
ENSG00000084652	0.201287	0.231474	0.298021	0.192082	0.0250555	0.0126034	0.012453	0.0105372	0.0150234
ENSG00000160050	0.565251	-0.166081	0.231305	0.0619501	0.0167912	0.0454953	0.0189526	0.0174046	0.0233931
ENSG00000160051	0.165251	-0.191749	-0.145894	-0.0535191	0.0128752	0.00847428	0.012928	0.0167756	0.0206939
ENSG00000160055	0.0341077	0.0013751	-0.0249267	0.0843109	0.00483008	0.0121605	0.00877527	0.00858472	0.00405182
ENSG00000182866	-0.0368082	0.0475172	0.0513196	0.283724	0.0256906	0.0570669	0.0287908	0.0156053	0.024581
ENSG00000116478	-0.018018	0.253782	0.247434	-0.0978739	0.0339096	0.0176618	0.00987498	0.0134072	0.0108777
ENSG00000175130	-0.190991	-0.0258212	0.0480205	-0.134897	0.0152289	0.0709657	0.0395092	0.0497225	0.0301245
ENSG00000160058	-0.555985	-0.250726	-0.154692	-0.183651	0.0164655	0.0257282	0.0129481	0.0199794	0.00650468
ENSG00000176261	0.148777	0.0631016	0.0883431	-0.11217	0.0117036	0.00464026	0.0110762	0.00733715	0.00627867
ENSG00000162521	0.224453	0.0829641	-0.00696481	0.227639	0.0118681	0.0108026	0.00931456	0.0159603	0.0113797
ENSG00000162522	-0.0167569	0.31123	-0.0443548	0.0505865	0.0166633	0.00726059	0.00751657	0.00281395	0.0165857
ENSG00000134684	-0.318662	-0.128189	-0.0219941	0.157258	0.0132781	0.0306858	0.0177997	0.0204802	0.0160451
ENSG00000116497	0.0530245	0.0184874	0.232038	0.250733	0.0350852	0.0254347	0.00423935	0.0111379	0.0197136
ENSG00000116514	-0.343629	0.0695187	-0.0208944	0.0931085	0.0813226	0.0288708	0.0145174	0.0150269	0.00802388
ENSG00000004455	0.325611	-0.358289	-0.0898094	-0.189516	0.0149676	0.0324717	0.013519	0.020545	0.014135
ENSG00000134686	-0.442214	-0.108938	-0.13563	-0.148827	0.102499	0.0148921	0.0128816	0.0084475	0.00693179
ENSG00000197056	-0.188417	-0.164553	0.199047	-0.26283	0.0371167	0.033463	0.00897772	0.0204502	0.0193528
ENSG00000116560	-0.0890605	0.0814362	0.0326246	0.0923754	0.027528	0.028112	0.0129782	0.0181366	0.0122048
ENSG00000142687	0.122523	0.0655462	0.167522	-0.316349	0.0317269	0.0173617	0.00943032	0.0158348	0.0143858
ENSG00000020129	0.441956	-0.0780749	0.0201613	0.0252933	0.0111072	0.00836075	0.00838969	0.00591886	0.0047416
ENSG00000126067	0.534878	0.0328495	-0.0282258	0.175587	0.0188334	0.0286474	0.0137853	0.0126555	0.023102
ENSG00000142686	-0.481853	0.202139	0.139296	0.314516	0.0123874	0.0181002	0.0161177	0.0177951	0.0154567
ENSG00000134698	-0.627284	0.14683	-0.193548	0.00879765	0.041776	0.0102766	0.0140225	0.00524353	0.00824606
ENSG00000092847	-0.592021	-0.289534	-0.178886	0.168622	0.028386	0.0267171	0.00918359	0.0238695	0.0129573
ENSG00000126070	0.563449	0.177998	-0.232405	0.0590176	0.0267034	0.0162734	0.00692198	0.0102366	0.00920804
ENSG00000092850	0.166033	-0.154469	0.119868	0.127199	0.00474509	0.00310531	0.00420987	0.0111756	0.00933882
ENSG00000116863	0.458687	-0.0475172	-0.426686	-0.0923754	0.0425154	0.0366202	0.0107219	0.0193136	0.0201335
ENSG00000171812	-0.0247104	-0.0404889	-0.315982	-0.0142962	0.0387006	0.027568	0.0252636	0.0132538	0.00589773
ENSG00000054116	-0.288803	-0.306646	-0.0454545	-0.229106	0.0434544	0.0200315	0.0326858	0.0153629	0.0169395
ENSG00000116871	-0.0525097	-0.197555	-0.104839	-0.111437	0.0559212	0.0197118	0.0194977	0.00881318	0.00635629
ENSG00000054118	0.181982	0.300229	-0.302419	0.230572	0.0456803	0.00973691	0.00897502	0.0113376	0.00901327
ENSG00000142694	-0.314801	-0.37204	0.0436217	-0.016129	0.0458565	0.0296059	0.0111273	0.0088289	0.0157896
ENSG00000196182	-0.422651	0.120244	0.104106	0.0249267	0.0265968	0.0216866	0.00941709	0.0203271	0.0138293
ENSG00000181817	-0.0468468	-0.00870894	0.339076	-0.0300587	0.0226017	0.0152955	0.0103312	0.0233496	0.0272019
ENSG00000116885	0.202317	-0.149274	-0.21261	-0.21261	0.00727095	0.00575395	0.0105223	0.0118875	0.0066988
ENSG00000116898	0.538996	-0.242475	0.310117	0.184384	0.0427489	0.0323082	0.0205326	0.00933269	0.0110038
ENSG00000163874	-0.152638	0.138273	0.179985	-0.00183284	0.0639684	0.0439768	0.0146937	0.0243602	0.032683
ENSG00000163875	-0.711454	-0.14194	-0.238636	-0.194282	0.0180228	0.0187809	0.00491694	0.00513526	0.0141969
ENSG00000163877	-0.291892	-0.181665	-0.119501	-0.00183284	0.0902892	0.00893995	0.0189147	0.00850879	0.0145284
ENSG00000163879	0.0650354	-0.0554622	-0.234238	0.186217	0.0150977	0.00712099	0.0112816	0.00614072	0.00899455
ENSG00000116922	-0.366023	-0.0979374	-0.318915	0.0549853	0.0236744	0.0390504	0.0115347	0.00819918	0.0168071
ENSG00000134690	0.750322	0.250726	-0.22324	-0.00109971	0.0168655	0.111648	0.019963	0.0290456	0.0166486
ENSG00000183317	-0.0025745	0.0325439	-0.167522	-0.145161	0.00999657	0.00761205	0.00482377	0.00826248	0.00508195
ENSG00000185090	0.0435764	0.498243	0.249267	0.0168622	0.00807273	0.00308153	0.00430887	0.00771413	0.0203895
ENSG00000196449	-0.396654	-0.0435447	0.11327	0.176686	0.0132027	0.0203293	0.0084008	0.013714	0.016931
ENSG00000197982	0.475161	0.150802	-0.0058651	0.168988	0.0461992	0.0158937	0.0132776	0.0171782	0.0274884
ENSG00000188786	-0.414157	-0.114744	-0.0469208	-0.0293255	0.0299067	0.0287465	0.00561669	0.0112328	0.00848462
ENSG00000204084	-0.307593	0.220474	0.316716	0.152493	0.0341023	0.0236269	0.0176086	0.0146456	0.0107656
ENSG00000183431	0.281596	0.0215432	0.13783	-0.0887097	0.0280016	0.0405658	0.0254171	0.0140339	0.0205446
ENSG00000183386	-0.235006	-0.422765	-0.207845	0.209677	0.0771471	0.0293189	0.0214974	0.00699077	0.0412676
ENSG00000183520	0.663063	0.054851	0.208578	-0.191716	0.0357232	0.0228701	0.0156477	0.0123607	0.0107012
ENSG00000116954	-0.47825	-0.144079	0.0667155	-0.105572	0.0339277	0.0623041	0.0219727	0.0210097	0.0164209
ENSG00000214114	0.698842	0.113522	0.258798	-0.320015	0.0258473	0.0202762	0.0213833	0.00601786	0.00752919
ENSG00000158315	-0.264607	0.0679908	0.146628	-0.0359238	0.0268897	0.0135739	0.00788504	0.00890108	0.0118754
ENSG00000174574	-0.124582	0.0221543	0.325513	0.183651	0.0469052	0.0183798	0.008217	0.0217579	0.0185257
ENSG00000168653	0.591248	0.1233	0.293988	0.0443548	0.0149154	0.0626747	0.013617	0.0159788	0.0214228
ENSG00000127603	-0.333848	0.0673797	0.307918	-0.03739	0.0271032	0.0774561	0.0123555	0.0143488	0.0221408
ENSG00000084072	-0.258172	-0.169137	-0.0839443	0.0487537	0.0371007	0.0199463	0.0192494	0.0235461	0.0137217
ENSG00000043514	0.0406692	-0.221696	-0.231305	-0.187317	0.0122162	0.0368733	0.0415808	0.0455446	0.0316665
ENSG00000116990	-0.217959	-0.0407945	-0.245235	-0.1261	0.0254456	0.00750312	0.00586077	0.00780518	0.00330374
ENSG00000131238	-0.552638	0.174332	0.0366569	0.307551	0.0496937	0.0409362	0.0161898	0.0137371	0.0178521
ENSG00000117000	0.354955	0.0997708	-0.240836	-0.0256598	0.0538062	0.010597	0.0148074	0.0206808	0.0175753
ENSG00000084073	-0.18018	0.0970206	0.188416	0.0340909	0.0372733	0.0212463	0.0316122	0.0230219	0.0129586
ENSG00000049089	-0.293951	0.174637	0.210411	0.186584	0.0479147	0.0711175	0.00729066	0.0288064	0.0121153
ENSG00000084070	0.0301158	-0.0313216	0.382698	0.274927	0.0277622	0.0220049	0.00794043	0.00630377	0.00638534
ENSG00000187801	-0.0813385	-0.0881589	0.0927419	-0.0333578	0.0053143	0.0225227	0.0105022	0.0103943	0.00948789
ENSG00000187815	-0.245061	-0.15233	-0.00293255	0.135264	0.0216199	0.00606325	0.00745693	0.00489639	0.0106864
ENSG00000164002	-0.162677	0.122078	0.0762463	-0.108871	0.0300051	0.032905	0.0176748	0.0154996	0.0236747
ENSG00000117010	0.0823681	-0.0154316	0.123534	-0.117302	0.0264162	0.0211357	0.010351	0.0127775	0.015317
ENSG00000117016	-0.754698	-0.0245989	0.0879765	-0.0333578	0.0253753	0.0790086	0.0313974	0.0203791	0.0389607
ENSG00000066136	-0.523295	-0.086631	-0.13563	-0.275293	0.0243133	0.0244951	0.00978268	0.0114601	0.0224199
ENSG00000010803	0.188674	0.058518	-0.0711144	0.0406891	0.0439439	0.0251487	0.0133087	0.00883271	0.0094404
ENSG00000127124	-0.780952	0.0239878	0.0956745	0.341642	0.0224347	0.0333639	0.00916895	0.0132857	0.0127634
ENSG00000198815	-0.440154	0.113216	-0.225073	0.0623167	0.0327585	0.0317499	0.00703576	0.0143234	0.0184252
ENSG00000177181	0.222794	-0.0887701	-0.0285924	-0.233871	0.00541154	0.0116643	0.0455175	0.0414099	0.0320473
ENSG00000066185	0.196073	-0.317647	-0.102639	-0.16349	0.0073878	0.0152676	0.0125059	0.00590264	0.0133245
ENSG00000127125	-0.2	0.0661574	-0.0806452	0.379032	0.0285703	0.0293997	0.0251512	0.0112055	0.00387947
ENSG00000171960	0.441699	0.312758	-0.17412	-0.0458211	0.0242233	0.0492083	0.0108474	0.0176712	0.0142088
ENSG00000164007	0.0162267	-0.246448	0.117669	0.333578	0.00594981	0.00419024	0.00833204	0.00531838	0.0046405
ENSG00000117385	0.322265	-0.156914	0.0648827	0.00329912	0.0186713	0.0182579	0.0148563	0.0114258	0.00807283
ENSG00000164008	0.30991	-0.203667	-0.259531	-0.203079	0.0187858	0.0130892	0.0124926	0.0171672	0.0107879
ENSG00000177868	0.0929215	0.044767	0.021261	-0.00659824	0.00833779	0.0225688	0.0133731	0.0212994	0.0255226
ENSG00000164010	-0.0435006	-0.0759358	0.0502199	0.117669	0.0302785	0.00669939	0.0111388	0.0138796	0.0158917
ENSG00000164011	-0.000772201	-0.217418	-0.00293255	0.0483871	0.0136128	0.0115664	0.0132241	0.00481908	0.00584785
ENSG00000233708	-0.519691	-0.0887701	-0.251833	-0.00513196	0.0502562	0.0506817	0.0228178	0.0217379	0.0181845
ENSG00000117394	0.169627	0.0423224	-0.155425	-0.0681818	0.0839188	0.0168329	0.0307564	0.034031	0.0526799
ENSG00000117395	0.661519	0.0392666	0.343109	-0.00769795	0.0230242	0.0478895	0.0267263	0.0107933	0.00926958
ENSG00000243710	-0.0168815	0.031016	0.0564516	-0.0872434	0.0116732	0.00688313	0.00669659	0.00361648	0.0108694
ENSG00000253313	0.163789	0.136134	-0.213343	0.354472	0.00184969	0.0034385	0.015011	0.00581386	0.0146947
ENSG00000066322	0.204633	0.450573	0.236437	-0.110337	0.0256993	0.0243765	0.0100133	0.0099369	0.00531553
ENSG00000159479	0.0733591	0.110772	0.167155	0.08761	0.0235333	0.0249462	0.00927411	0.00783326	0.0081836
ENSG00000142949	0.149807	-0.193888	-0.0942082	0.0381232	0.0262156	0.0117788	0.00692241	0.0145418	0.0193111
ENSG00000066135	-0.211583	0.172804	-0.129399	-0.344941	0.0181509	0.00967274	0.00562137	0.00821607	0.00413563
ENSG00000126091	0.261519	-0.0600458	-0.00879765	0.108504	0.0140816	0.0121657	0.00378722	0.00651931	0.00873183
ENSG00000117407	0.0167721	-0.24217	-0.256965	-0.34824	0.00184648	0.00176718	0.0108145	0.00902156	0.0145535
ENSG00000117408	0.379151	-0.0906035	-0.312317	-0.0175953	0.0195851	0.0208406	0.0119859	0.0126328	0.0069869
ENSG00000132768	0.105792	-0.131551	-0.0366569	0.0219941	0.0219295	0.0310796	0.0192556	0.00829954	0.0150948
ENSG00000117410	-0.016731	0.0661574	0.210044	0.171554	0.0395758	0.023488	0.0128386	0.0148042	0.0104985
ENSG00000117411	0.0823681	-0.086631	-0.247067	-0.149194	0.0102568	0.00525961	0.0116785	0.0150783	0.00817668
ENSG00000159214	-0.375547	-0.288617	0.158358	-0.0810117	0.0442888	0.0258992	0.019865	0.0192156	0.0273041
ENSG00000196517	-0.0288288	-0.191749	-0.00806452	0.0190616	0.00595612	0.070284	0.00898304	0.0100179	0.0319782
ENSG00000178028	0.40592	-0.0154316	0.292155	0.10044	0.0269429	0.0114309	0.0217462	0.0100541	0.00522326
ENSG00000117419	0.223423	0.0851031	0.0502199	0.140762	0.0192082	0.0108518	0.00477209	0.00371207	0.0110808
ENSG00000187147	-0.615444	-0.0890756	-0.124633	-0.11327	0.0277549	0.0180289	0.00846797	0.0111165	0.0152382
ENSG00000126106	0.300869	0.186249	0.267962	0.190616	0.00315675	0.00747929	0.0139373	0.00662175	0.00365099
ENSG00000142945	0.769884	0.17861	-0.33761	0.231672	0.00949619	0.100827	0.0116063	0.0255449	0.017613
ENSG00000142937	0.0252252	0.183193	0.144428	0.214076	0.0181746	0.0102915	0.0209712	0.0268122	0.0115337
ENSG00000200913	0.328335	0.187166	0.265396	0.230938	0.0321944	0.00921612	0.0385418	0.0311375	0.0231197
ENSG00000202031	-0.11686	0.0780749	-0.193182	-0.106672	0.0112123	0.0122555	0.013628	0.0101844	0.00910618
ENSG00000142959	-0.0749517	-0.153858	0.177419	0.117669	0.0121516	0.00399804	0.00915689	0.0153999	0.00587166
ENSG00000173846	0.134912	0.0343774	0.0531525	0.0300587	0.0574951	0.00434993	0.00505545	0.00671122	0.0110706
ENSG00000126107	0.318919	0.0478228	0.230938	0.25	0.0184506	0.027451	0.00777376	0.017966	0.0112588
ENSG00000186603	0.815187	0.00443086	0.148094	-0.225806	0.0138582	0.0357826	0.0326882	0.00649092	0.00640112
ENSG00000132781	-0.211583	-0.0646295	-0.127566	0.159457	0.013076	0.017062	0.00361118	0.0104767	0.0106027
ENSG00000070759	0.256371	0.329259	-0.0113636	0.0465543	0.0340954	0.0173627	0.0224166	0.0244213	0.02232
ENSG00000132763	0.685714	0.0884645	-0.00953079	-0.221041	0.00824015	0.0416681	0.0183429	0.0210742	0.0138035
ENSG00000117450	0.605405	-0.0401833	0.0568182	0.107771	0.0276744	0.0355011	0.0183442	0.0083252	0.0199924
ENSG00000117448	0.492213	0.0701299	0.0179619	0.154692	0.0103869	0.00805979	0.00562828	0.0154743	0.00719764
ENSG00000132780	0.667439	0.0227655	0.101173	-0.181085	0.0146679	0.0564992	0.0219343	0.0101503	0.0144793
ENSG00000159592	-0.261519	-0.142857	0.0564516	0.216276	0.027534	0.0118668	0.00698374	0.0107338	0.00221113
ENSG00000086015	0.250724	0.00106952	0.252199	0.0810117	0.0174709	0.00595804	0.0105611	0.012109	0.0109088
ENSG00000117461	0.166034	-0.257754	0.0857771	-0.377199	0.00955144	0.0130235	0.0107952	0.0100092	0.0113347
ENSG00000085998	0.227542	0.0557678	0.288123	0.346774	0.0362051	0.0126587	0.00899925	0.0253354	0.0258522
ENSG00000085999	0.820001	0.0936593	0.0461877	-0.0150293	0.0143576	0.0628943	0.0127096	0.02616	0.0125445
ENSG00000132128	0.290347	0.113522	0.0733138	0.0150293	0.0108842	0.0185734	0.0163571	0.0167415	0.0121236
ENSG00000173660	0.737709	-0.0487395	-0.0142962	0.318915	0.0190933	0.0217634	0.0127051	0.0126232	0.00694974
ENSG00000117481	-0.0018018	-0.317647	-0.105205	-0.200147	0.0351331	0.0238389	0.0154283	0.0246628	0.0253628
ENSG00000117480	-0.0727249	-0.346703	-0.109971	-0.0205279	0.0186576	0.0111935	0.00741022	0.00412963	0.00728187
ENSG00000162456	0.131411	0.0832697	0.201613	0.111804	0.0125513	0.00959465	0.00817749	0.00838762	0.0188244
ENSG00000079277	-0.405405	0.0334607	-0.144062	-0.175953	0.0242351	0.0110767	0.00857169	0.0172583	0.00538859
ENSG00000142961	-0.77426	-0.188999	-0.161657	-0.0329912	0.0202772	0.040214	0.0146364	0.00580171	0.0166178
ENSG00000123472	0.464865	-0.0313216	0.0806452	-0.0505865	0.019496	0.0236899	0.0160954	0.0107382	0.0183894
ENSG00000159658	-0.629858	0.47563	0.40176	0.196114	0.0333351	0.0325412	0.0166861	0.0205401	0.016579
ENSG00000162368	-0.0507079	0.00809778	-0.0509531	0.0183284	0.0379331	0.0325928	0.0237968	0.0210106	0.0187868
ENSG00000185104	0.208494	-0.271199	-0.380132	0.0465543	0.0370243	0.0219885	0.00913541	0.017099	0.0251056
ENSG00000123080	-0.149292	0.00779221	-0.333578	0.201613	0.0187531	0.0417441	0.0422683	0.0494947	0.0620213
ENSG00000123091	-0.0692407	-0.092437	0.0615836	0.457845	0.0686744	0.0187127	0.00854464	0.00999274	0.0176769
ENSG00000085832	-0.329987	0.0429335	0.241202	0.00623167	0.0274673	0.0301804	0.0124034	0.0248174	0.0138321
ENSG00000117859	0.360618	-0.0221543	0.193915	-0.137463	0.0426278	0.018855	0.0118981	0.00813629	0.0219701
ENSG00000117862	0.0751609	0.0579068	-0.156158	-0.340176	0.0131169	0.014345	0.021394	0.0147821	0.0186796
ENSG00000198841	-0.231918	-0.258365	-0.390762	-0.542522	0.0645423	0.0432431	0.00881135	0.00820103	0.0169574
ENSG00000154222	-0.886486	0.119328	0.210411	-0.16129	0.0139282	0.0196356	0.0114375	0.00987201	0.0143825
ENSG00000085840	0.722265	0.202445	0.0993402	-0.0483871	0.00860445	0.0517364	0.0125794	0.0143599	0.00921189
ENSG00000134748	0.413385	0.10191	0.247434	-0.142229	0.0197352	0.0405036	0.0168733	0.0163699	0.0141151
ENSG00000134744	-0.134106	-0.00748663	0.0791789	-0.162757	0.0422392	0.0378245	0.0170407	0.0121056	0.0111376
ENSG00000116157	-0.0525097	-0.11505	-0.130132	-0.204179	0.0585705	0.0749181	0.0869399	0.0667514	0.0569112
ENSG00000182183	-0.47619	-0.182888	-0.214076	0.063783	0.0423301	0.0208478	0.00592116	0.013498	0.00971144
ENSG00000162377	0.505534	-0.271199	0.140762	-0.0670821	0.0267129	0.0509244	0.0278319	0.0216797	0.0178373
ENSG00000162378	-0.0365508	-0.0878533	-0.00366569	-0.183284	0.0136074	0.0232322	0.0200297	0.0129552	0.0131493
ENSG00000121310	-0.719434	-0.128801	-0.241202	0.0047654	0.059898	0.0252839	0.0249055	0.0314894	0.0303352
ENSG00000116171	-0.307079	-0.0951872	0.058651	-0.115836	0.0110089	0.0169734	0.0186297	0.0147412	0.00753854
ENSG00000157184	0.720978	0.229947	0.393695	0.0989736	0.0384758	0.0195877	0.0125373	0.0144207	0.0228098
ENSG00000162384	0.533848	-0.430099	0.101173	-0.104472	0.0188352	0.0219406	0.0230197	0.0168922	0.0104419
ENSG00000157193	0.255598	-0.084492	0.20088	-0.0300587	0.00612261	0.0242563	0.00701483	0.0154889	0.0180904
ENSG00000058804	0.804376	0.144996	-0.0909091	-0.00109971	0.0254237	0.091139	0.0263731	0.018084	0.0228131
ENSG00000058799	-0.0550837	-0.0939649	-0.0557185	0.0516862	0.0285149	0.034647	0.0104882	0.0104588	0.0209796
ENSG00000116212	0.647876	0.180138	-0.0641496	0.201979	0.0214003	0.0316207	0.00431649	0.0264155	0.00680966
ENSG00000116209	0.0234234	0.315202	-0.120601	-0.26393	0.0299551	0.0384886	0.0112999	0.0104803	0.0220064
ENSG00000116205	-0.112227	0.109549	0.226173	-0.034824	0.0117195	0.0195959	0.00446776	0.00943833	0.00481051
ENSG00000116221	0.7426	-0.0355997	0.0564516	0.0755132	0.0236933	0.0435527	0.0209119	0.00689899	0.0132437
ENSG00000157216	-0.438867	0.00229183	0.0219941	-0.155425	0.0366344	0.028199	0.00733034	0.0104473	0.0109105
ENSG00000162396	0.419048	-0.0918258	0.148827	0.00989736	0.0164425	0.0158439	0.0100394	0.00843986	0.00665355
ENSG00000162398	0.0228093	0.31123	-0.245968	0.23717	0.00930303	0.0031756	0.0103786	0.0114007	0.00841571
ENSG00000116133	0.327156	-0.0197097	0.289589	-0.0828446	0.00459274	0.0512244	0.00730464	0.0259908	0.0269274
ENSG00000162402	-0.176062	-0.0300993	0.00806452	0.15176	0.0466146	0.0394368	0.0181667	0.0210677	0.0175326
ENSG00000234810	-0.129651	0.231169	0.2489	-0.242669	0.0656697	0.0132918	0.00939811	0.00783096	0.00820385
ENSG00000162407	-0.360126	0.0768526	0.0700147	0.164223	0.0505704	0.0584611	0.0093444	0.0469997	0.0453822
ENSG00000162600	-0.0364245	0.0478228	-0.0377566	0.423021	0.0233138	0.0181606	0.0107004	0.0135197	0.0201538
ENSG00000184292	0.105772	-0.401986	-0.282991	-0.202713	0.0401956	0.00235369	0.0527722	0.0235028	0.0604326
ENSG00000177606	-0.0133848	-0.108938	-0.150293	-0.0696481	0.0494153	0.0765235	0.0273557	0.0656348	0.0392955
ENSG00000230812	0.129215	0.170053	0.210411	0.135997	0.0342596	0.06492	0.0425838	0.0354693	0.0307428
ENSG00000235215	-0.580641	-0.000763942	-0.0890762	-0.197581	0.00204926	0.0307738	0.0100736	0.00878022	0.0106825
ENSG00000172456	0.244788	0.161192	0.186584	0.109604	0.029453	0.032341	0.0327538	0.031567	0.0318334
ENSG00000134709	0.391506	0.155691	0.0509531	-0.132331	0.0255371	0.0226578	0.0314652	0.0264835	0.0442752
ENSG00000134716	0.00566281	0.00687548	0.237903	0.0692815	0.0183493	0.0530247	0.0453793	0.0130292	0.0305073
ENSG00000162604	-0.369884	-0.042628	-0.039956	-0.034824	0.0221318	0.0270551	0.0121664	0.00750399	0.0117347
ENSG00000236646	0.0280566	-0.207334	-0.101173	-0.115836	0.0243145	0.0156025	0.0183007	0.0131422	0.018484
ENSG00000132849	-0.43964	-0.0511841	0.117669	0.119868	0.0171893	0.0107165	0.00807055	0.00914221	0.00569743
ENSG00000240563	0.262196	0.00993125	-0.188416	-0.160924	0.0108323	0.0204096	0.0980635	0.0892218	0.0701333
ENSG00000132854	0.023431	-0.00840336	0.220308	-0.00219941	0.0113004	0.00766925	0.00824426	0.00653035	0.0073356
ENSG00000162607	0.396911	0.130328	-0.297287	-0.142229	0.022641	0.0299282	0.0143029	0.0164016	0.0193262
ENSG00000088035	0.0427284	0.0148205	-0.000366569	-0.0887097	0.0262857	0.0448818	0.0208628	0.0207721	0.0121662
ENSG00000079739	0.867954	-0.149885	-0.231672	-0.415689	0.0346832	0.0484646	0.0129693	0.0175406	0.00843115
ENSG00000158966	-0.00991885	0.126356	-0.105205	0.180352	0.0199986	0.029709	0.00312335	0.0114404	0.00760761
ENSG00000162434	-0.391506	-0.171887	-0.178152	-0.42632	0.0501755	0.0565675	0.0198853	0.0352424	0.0267634
ENSG00000185031	-0.0472482	0.0884645	-0.0795455	0.175953	0.0457563	0.0183181	0.0255613	0.0271952	0.0111722
ENSG00000162433	-0.0882883	-0.141329	-0.264663	-0.158724	0.00363054	0.0520206	0.0224454	0.0336152	0.0237533
ENSG00000213625	0.153668	0.192055	0.173754	-0.0956745	0.0837599	0.0309269	0.0265478	0.0371953	0.0425683
ENSG00000116678	-0.173745	-0.00870894	-0.129765	-0.171188	0.0227519	0.0120382	0.0109588	0.00951769	0.00914106
ENSG00000184588	0.0731017	0.199694	0.173754	0.391862	0.0395436	0.0129578	0.0238514	0.0164772	0.0312637
ENSG00000198160	-0.468983	-0.210084	-0.0502199	0.406158	0.0429404	0.017658	0.0116429	0.00866134	0.0186684
ENSG00000162594	0.155134	-0.137357	-0.321848	0.0535191	0.00184648	0.00576687	0.0235746	0.0145854	0.0629939
ENSG00000081985	-0.50991	-0.485409	-0.220674	-0.144795	0.0111528	0.0204565	0.0262995	0.0560758	0.0232481
ENSG00000142864	-0.201287	-0.0682964	-0.0260264	-0.0329912	0.0223163	0.0302071	0.0169671	0.0137852	0.00927377
ENSG00000116717	0.351351	-0.086631	-0.0304252	0.240836	0.0771972	0.0268339	0.0441073	0.0415463	0.02118
ENSG00000116729	-0.159634	-0.0906035	0.270161	0.218475	0.153976	0.00836198	0.00952901	0.00503823	0.00466902
ENSG00000066557	0.590991	0.307869	0.116569	0.0791789	0.00756014	0.0162576	0.00845138	0.0133493	0.00602851
ENSG00000116754	-0.0267696	0.0902979	0.0788123	-0.145894	0.0285831	0.0334509	0.0219579	0.0148924	0.0135122
ENSG00000118454	-0.173745	0.0637128	0.142229	0.079912	0.040658	0.0170515	0.0207413	0.0138723	0.0150507
ENSG00000197568	-0.35547	0.0823529	-0.283358	-0.0725806	0.0127285	0.00666907	0.00965925	0.0122597	0.00472446
ENSG00000116761	-0.358301	-0.0261268	-0.100073	-0.0205279	0.0095328	0.0959992	0.02752	0.0332462	0.0477947
ENSG00000132485	0.00746461	-0.0398778	0.277859	-0.0278592	0.00955488	0.0226538	0.00794054	0.0107773	0.00726321
ENSG00000178965	-0.412613	0.0328495	-0.0223607	0.13563	0.0140266	0.0375849	0.0483949	0.0135296	0.0285496
ENSG00000116791	0.416731	0.18411	0.207845	0.117302	0.0198563	0.0359416	0.0383654	0.0389241	0.0236754
ENSG00000162623	-0.0028314	-0.00626432	0.221041	-0.0491202	0.0195112	0.0265989	0.0293817	0.0333437	0.0209222
ENSG00000117054	0.197941	0.323453	0.481305	0.322214	0.0566988	0.0212907	0.0107722	0.0129637	0.0133726
ENSG00000137955	-0.348263	-0.0337662	-0.0227273	-0.0784457	0.0366809	0.0304874	0.0181476	0.0193537	0.0236198
ENSG00000184005	-0.292702	0.122995	-0.145894	-0.00219941	0.00502268	0.0184986	0.00663941	0.00399706	0.0159723
ENSG00000142892	0.397169	0.273338	0.156525	0.243768	0.0280714	0.0203879	0.0143513	0.019652	0.0205816
ENSG00000077254	0.0988417	0.0307105	-0.090176	-0.211877	0.014158	0.0107481	0.00453315	0.0155111	0.00963049
ENSG00000219201	0.412098	0.196639	0.120235	-0.0282258	0.0250392	0.0240028	0.0106822	0.00965015	0.00619654
ENSG00000162614	0.152381	0.528189	0.304619	0.140762	0.0444679	0.0398313	0.0424284	0.0329385	0.0813258
ENSG00000162613	0.105277	0.177998	0.165689	-0.023827	0.0166399	0.0228386	0.0159549	0.0194912	0.0125369
ENSG00000162616	-0.0647779	0.0462949	-0.109971	-0.0311584	0.00570027	0.00625464	0.0038825	0.00804665	0.0110729
ENSG00000122420	0.140439	0.129106	0.0370235	-0.277493	0.0178226	0.00610124	0.00646801	0.00680099	0.00967549
ENSG00000137959	-0.485199	0.327426	0.117669	-0.0535191	0.0669319	0.0333993	0.0103295	0.0134258	0.0146618
ENSG00000137965	-0.238095	0.135523	0.107405	0.178886	0.0735329	0.0395571	0.0348291	0.0457935	0.0196756
ENSG00000174021	0.551609	0.0307105	-0.026393	0.0667155	0.0462298	0.035362	0.00681988	0.0102993	0.0220917
ENSG00000117151	-0.190734	0.111077	-0.0131965	-0.159091	0.0760969	0.0226205	0.020416	0.0114272	0.022881
ENSG00000117155	-0.0655401	0.227807	0.421554	0.152126	0.0155064	0.00338536	0.00817685	0.00643979	0.00532928
ENSG00000153898	-0.240412	0.163025	0.224707	-0.164956	0.0722081	0.0509172	0.0154591	0.021083	0.0198179
ENSG00000055732	-0.298842	0.261115	0.0945748	0.391496	0.00540204	0.0241327	0.0189529	0.00642512	0.0224797
ENSG00000162643	-0.0306563	-0.154163	-0.104472	-0.136364	0.0151609	0.00339087	0.0189545	0.00816267	0.0107019
ENSG00000097096	0.0690722	0.0530176	-0.13673	0.0832111	0.00140206	0.00122093	0.00369189	0.00832108	0.00633181
ENSG00000162642	0.00926641	0.0768526	0.127933	0.154692	0.0323482	0.015028	0.0116306	0.0174695	0.0100252
ENSG00000142867	-0.211326	-0.00106952	-0.0700147	-0.234238	0.0254839	0.00886059	0.0154612	0.0124134	0.0302963
ENSG00000117174	-0.0324324	-0.22139	0.0670821	-0.269062	0.047239	0.0206896	0.017707	0.015178	0.0187122
ENSG00000171502	0.586873	0.179526	-0.326246	0.169355	0.00885229	0.0722131	0.010029	0.0191319	0.025117
ENSG00000097033	-0.171429	0.15233	-0.221041	0.33651	0.0423519	0.0306777	0.0190927	0.020424	0.00931799
ENSG00000183291	-0.133076	-0.0796028	-0.0641496	-0.106672	0.018914	0.0382071	0.0170713	0.0176229	0.0304032
ENSG00000153936	0.274903	0.174332	-0.026393	0.211144	0.0266004	0.0371211	0.0194961	0.023282	0.0165883
ENSG00000143013	0.201544	0.438655	0.414223	0.206012	0.0219413	0.0418976	0.0509387	0.0457626	0.0325697
ENSG00000227290	0.0624598	0.184721	0.045088	0.363636	0.0181433	0.0110451	0.00846509	0.00737366	0.00793621
ENSG00000065243	-0.19731	-0.00381971	0.109238	0.00879765	0.0293044	0.0111442	0.00934325	0.0124216	0.00712518
ENSG00000137947	-0.36731	0.114744	0.14846	-0.0791789	0.0690767	0.0213519	0.00657618	0.01116	0.013134
ENSG00000137944	0.514801	0.000763942	-0.269428	-0.0806452	0.0297465	0.0323925	0.00838792	0.0214798	0.0180474
ENSG00000213516	0.041184	-0.00106952	0.103006	-0.293255	0.016132	0.0115198	0.0102926	0.0100772	0.0107957
ENSG00000117226	-0.028314	0.0988541	-0.0549853	0.118402	0.0340541	0.0104184	0.00880559	0.00607256	0.00796656
ENSG00000117228	0.263063	-0.0111536	-0.0696481	-0.179985	0.056512	0.0550257	0.0496403	0.100838	0.0487928
ENSG00000162645	0.14955	-0.113827	-0.291056	-0.212977	0.0987506	0.055662	0.0289213	0.0729084	0.0360909
ENSG00000162654	-0.0507079	-0.178304	-0.313783	-0.269795	0.0563556	0.0560176	0.0444871	0.0423958	0.0718931
ENSG00000183347	-0.075037	-0.139354	-0.0241935	0.0641496	0.00184648	0.0241559	0.00576491	0.00452933	0.0374927
ENSG00000197147	-0.165508	-0.0557678	0.00659824	-0.322947	0.0125339	0.0508722	0.0245387	0.0168224	0.0329728
ENSG00000231999	0.212432	-0.0878533	0.0733138	-0.0234604	0.00620245	0.00684176	0.00766111	0.00961202	0.00772632
ENSG00000171488	0.152935	0.163025	0.00623167	-0.324047	0.0365721	0.0747221	0.00824242	0.00822693	0.00491443
ENSG00000171492	-0.276448	0.068602	0.406525	-0.0659824	0.0270787	0.050677	0.00988241	0.00774787	0.0159674
ENSG00000162664	0.102703	-0.0979374	0.061217	-0.262463	0.0152395	0.0146104	0.0125476	0.00640971	0.00762023
ENSG00000233593	0.308823	0.146524	0.13893	0.0230938	0.0104398	0.00446325	0.00951376	0.00686121	0.00846678
ENSG00000122482	-0.438867	-0.00901451	0.201979	-0.175587	0.020856	0.0233976	0.00784593	0.0119578	0.00945528
ENSG00000097046	0.668468	0.130634	0.188783	-0.00183284	0.0209595	0.0330388	0.0249621	0.0226361	0.025378
ENSG00000203914	0.403089	0.258365	0.217009	0.175953	0.0396891	0.0755087	0.021819	0.0208454	0.0063876
ENSG00000069702	-0.332304	-0.0319328	-0.0601173	0.192815	0.0887107	0.0545717	0.0734915	0.0848726	0.0789315
ENSG00000172031	0.0105561	0.0780749	-0.117302	-0.222507	0.0276895	0.0189861	0.00531266	0.00661678	0.00547717
ENSG00000230667	-0.21287	-0.0359053	0.0102639	-0.146994	0.0334594	0.0630295	0.0352168	0.0295588	0.0576215
ENSG00000122484	-0.511712	0.251031	0.125733	-0.0146628	0.00768522	0.00873584	0.00711846	0.0147918	0.0150843
ENSG00000162676	0.0751609	-0.0145149	-0.0810117	0.344941	0.0400766	0.081645	0.0314909	0.0379356	0.0699634
ENSG00000067208	-0.172973	0.107716	-0.0344575	-0.0216276	0.0331462	0.020766	0.0119262	0.0147204	0.00595654
ENSG00000122406	0.0290862	-0.121772	0.0388563	-0.10044	0.0206795	0.0149734	0.0187358	0.00948919	0.0159901
ENSG00000117500	-0.182239	0.410542	0.0817449	-0.0047654	0.0205416	0.030466	0.00775788	0.0148031	0.00830887
ENSG00000122483	0.766538	0.181665	0.327713	0.0351906	0.0145787	0.0213535	0.00866543	0.00698187	0.0113749
ENSG00000117505	-0.346976	-0.0673797	-0.136364	0.00366569	0.0358898	0.0412122	0.0193528	0.0138464	0.0172975
ENSG00000137936	0.669498	0.136746	0.184384	0.00439883	0.0381944	0.0619802	0.0346862	0.0635586	0.0411924
ENSG00000023909	0.113514	0.0117647	0.258798	-0.0447214	0.0115355	0.00498603	0.00823224	0.0127047	0.00888206
ENSG00000117528	0.336165	0.118105	0.201246	0.168622	0.0054237	0.0323899	0.00769555	0.0109188	0.0127146
ENSG00000117519	0.104762	0.168831	0.0898094	-0.0256598	0.0682086	0.0697075	0.0801717	0.119676	0.0526565
ENSG00000172339	0.461776	0.122995	0.35154	0.112903	0.0282542	0.0431565	0.00861342	0.00896104	0.0189188
ENSG00000122481	-0.262548	-0.0459893	0.245968	0.133065	0.0197346	0.0237025	0.0103145	0.0129324	0.00949832
ENSG00000117569	-0.0972973	0.0964095	-0.247801	-0.122067	0.0387558	0.0111422	0.0176329	0.0231124	0.0129175
ENSG00000188641	-0.520721	-0.0135982	-0.0502199	-0.148094	0.0823755	0.0321084	0.0225257	0.0143984	0.0300542
ENSG00000162627	-0.453533	-0.167303	-0.109971	-0.307185	0.0120337	0.00854898	0.0186312	0.0181873	0.0316849
ENSG00000156869	-0.080968	0.0869366	-0.154692	-0.0428886	0.0186346	0.0101589	0.00742533	0.00842298	0.00749299
ENSG00000162688	-0.0815959	0.139496	0.239003	0.39846	0.0330444	0.0113902	0.0108113	0.0133392	0.0169072
ENSG00000117620	0.389447	-0.000458365	-0.200513	-0.123167	0.022356	0.0259466	0.00689725	0.0247297	0.0113038
ENSG00000156875	0.349292	0.176165	0.0285924	-0.100073	0.0340415	0.0133547	0.0150965	0.019673	0.0238953
ENSG00000156876	0.613642	0.155997	-0.218475	0.0579179	0.011467	0.0131145	0.0103418	0.00920198	0.0111162
ENSG00000122435	-0.555727	0.00840336	0.182185	-0.0744135	0.0413347	0.025008	0.00894694	0.00654152	0.0177335
ENSG00000137992	-0.164736	-0.288617	-0.0887097	-0.165689	0.0347166	0.0219589	0.011575	0.0167077	0.0109316
ENSG00000137996	-0.024453	0.0646295	-0.202346	0.126833	0.0194606	0.0252931	0.0203566	0.012757	0.0215364
ENSG00000079335	-0.422394	0.155997	-0.326979	0.217009	0.0389921	0.0412194	0.0128777	0.0167987	0.0161004
ENSG00000162692	0.451011	-0.18961	0	-0.302786	0.00184648	0.00773239	0.00652597	0.00552022	0.0054723
ENSG00000162694	-0.0592021	-0.0802139	-0.146994	0.0964076	0.0116893	0.0311776	0.0130575	0.0203508	0.0202168
ENSG00000162695	-0.6713	-0.201833	-0.0058651	-0.320015	0.0194635	0.0354086	0.0149127	0.00630717	0.0114502
ENSG00000117543	0.0280566	-0.25806	-0.00769795	-0.0241935	0.0581244	0.0268027	0.0120983	0.0171225	0.0257965
ENSG00000170989	-0.66435	-0.118717	-0.377933	-0.333944	0.05109	0.0553963	0.0489748	0.035153	0.0183416
ENSG00000185946	-0.0658945	-0.0013751	-0.0762463	0.0208944	0.0106736	0.00777232	0.00868712	0.0084771	0.00742867
ENSG00000240038	-0.507593	0.0768526	-0.00439883	-0.243035	0.0100145	0.0103171	0.00668614	0.00830379	0.00853295
ENSG00000198890	-0.309395	0.130328	0.150293	0.241569	0.0309066	0.0320593	0.0237608	0.0141008	0.0149758
ENSG00000162631	-0.235878	-0.136134	-0.0234604	0.239003	0.0101453	0.00500704	0.0343537	0.0213641	0.0200631
ENSG00000134215	-0.217389	-0.304202	0.0359238	-0.0725806	0.0603287	0.016672	0.0077337	0.00477115	0.00557807
ENSG00000085491	-0.23861	-0.170053	0.192815	-0.23717	0.00875016	0.00829809	0.00787609	0.00241281	0.00898549
ENSG00000162636	-0.0954955	-0.179221	-0.138563	-0.460777	0.0362726	0.0190967	0.0132395	0.0242571	0.0143113
ENSG00000162639	0.0918919	-0.233613	0.230572	-0.195381	0.039656	0.0743816	0.0526867	0.0400242	0.0247089
ENSG00000134186	0.0241956	0.0814362	0.342375	-0.11437	0.0183405	0.0171059	0.0119049	0.00767979	0.0143162
ENSG00000121957	0.777091	0.288617	-0.0648827	-0.167889	0.0151554	0.0460474	0.0169731	0.017334	0.00948237
ENSG00000121940	0.487516	0.0352941	-0.36217	0.365103	0.0173397	0.0274033	0.0112061	0.0127465	0.0103576
ENSG00000085433	0.107079	0.169442	-0.178152	-0.0971408	0.0191862	0.0120141	0.00940159	0.012459	0.0108415
ENSG00000215717	-0.418533	-0.0383499	-0.116935	-0.0751466	0.0203917	0.0346543	0.0212603	0.0169597	0.0132687
ENSG00000116299	0.100644	0.117045	-0.0271261	-0.13783	0.106685	0.0654256	0.00800327	0.0126284	0.00759494
ENSG00000031698	-0.325354	-0.0386555	-0.0227273	0.11437	0.0304095	0.0407293	0.0212594	0.0188429	0.0282004
ENSG00000134222	0.743806	0.150802	-0.1239	-0.0329912	0.0217522	0.0203629	0.0101906	0.00968619	0.011696
ENSG00000134243	-0.0401544	0.164248	0.263563	0.295088	0.0707838	0.0648839	0.0186756	0.00916935	0.0139917
ENSG00000181754	-0.171134	0.203972	-0.182551	0.218109	0.017606	0.0028705	0.00391586	0.00517077	0.00674992
ENSG00000065135	0.13565	-0.0927426	-0.160557	0.0975073	0.0469896	0.0132121	0.0115706	0.0227797	0.021364
ENSG00000168765	-0.182754	0.026738	0.135264	-0.258798	0.0291675	0.0212619	0.0127312	0.0153857	0.0299206
ENSG00000213366	-0.267439	-0.0676853	-0.262463	0.00439883	0.0193971	0.0172629	0.0194416	0.0237685	0.0362371
ENSG00000134184	-0.406178	-0.108021	-0.0912757	0.178519	0.0966048	0.11081	0.127011	0.132388	0.114886
ENSG00000134202	-0.0729147	-0.233919	-0.0630499	0.142962	0.0520732	0.0260076	0.00412382	0.00519532	0.0201583
ENSG00000168710	0.164736	0.194194	-0.129032	0.273827	0.0297631	0.0138762	0.0207946	0.0070347	0.0178195
ENSG00000156150	-0.116677	0.0157372	0.289589	-0.132331	0.0165696	0.00372954	0.00977841	0.00711143	0.00677235
ENSG00000116396	0.0142958	-0.0838808	-0.139663	-0.0366569	0.00316283	0.00770192	0.00414878	0.0104962	0.00801318
ENSG00000162775	-0.0576577	0.0221543	-0.203079	-0.0513196	0.052657	0.0156612	0.0129612	0.0156872	0.0118301
ENSG00000134248	0.0628057	-0.0796028	-0.192449	-0.0509531	0.0106827	0.0101076	0.0172375	0.0137733	0.0162943
ENSG00000235407	0.0097913	0.326509	-0.169721	0.129399	0.00877732	0.00306979	0.00508858	0.00742445	0.00828272
ENSG00000143119	0.00720721	0.050573	0.178886	-0.21151	0.0275376	0.0415708	0.013205	0.0178519	0.0271281
ENSG00000156171	-0.387387	-0.0313216	0.236437	0.114736	0.0420175	0.0531868	0.0155842	0.0210768	0.024475
ENSG00000134255	0.166023	-0.158136	-0.0762463	-0.0359238	0.0319126	0.0182586	0.00886106	0.0215351	0.0289874
ENSG00000162777	-0.671042	0.219557	0.146994	0.0524194	0.0441949	0.0524592	0.0585082	0.0613192	0.0715675
ENSG00000064886	0.0177606	0.0105424	0.0340909	0.107771	0.0414124	0.103126	0.11208	0.101064	0.0937709
ENSG00000173947	-0.108623	0.0316272	0.128299	-0.114003	0.0121746	0.00850096	0.00883171	0.0105212	0.00311184
ENSG00000085465	-0.0615187	-0.137662	-0.140762	0.155059	0.0321222	0.018623	0.00970963	0.00804898	0.0168258
ENSG00000116459	0.558559	0.103438	0.184751	0.193548	0.0216825	0.0211585	0.00950909	0.00781665	0.00618716
ENSG00000143110	-0.741828	0.0902979	-0.14956	0.254765	0.029771	0.094317	0.0456824	0.0439875	0.0619008
ENSG00000116473	-0.205148	0.273644	0.318548	0.00146628	0.0233081	0.018973	0.0209523	0.0144162	0.0252356
ENSG00000197852	0.0769627	0.0857143	0.153959	0.193548	0.136865	0.0219839	0.0191925	0.028034	0.0308913
ENSG00000143079	0.262806	0.12605	-0.00256598	0.119135	0.00380841	0.00724154	0.0140983	0.00783166	0.0113926
ENSG00000134245	-0.112741	-0.300535	0.21151	0.386364	0.0218417	0.00799966	0.00945064	0.00521251	0.00402942
ENSG00000007341	0.323295	0.606417	0.353372	0.155059	0.00645945	0.0151702	0.00878061	0.0061222	0.0102923
ENSG00000155363	-0.191248	0.044767	0.105205	0.344575	0.0112456	0.0308605	0.0110204	0.00878274	0.019796
ENSG00000155366	0.743629	-0.233919	0.0645161	0.130865	0.0244182	0.0273352	0.0109343	0.0236615	0.0225062
ENSG00000198799	-0.312999	-0.1178	-0.369135	-0.307185	0.0206479	0.0154145	0.0127404	0.0154203	0.011483
ENSG00000116793	0.223681	0.026738	0.155425	-0.0465543	0.0186023	0.0275736	0.0247267	0.026871	0.0273287
ENSG00000081019	-0.279537	0.0432391	-0.107771	-0.274927	0.0450793	0.051516	0.013412	0.00823062	0.0113051
ENSG00000134242	-0.272844	0.101604	0.0502199	0.0835777	0.0251045	0.0547669	0.0205597	0.0210387	0.0185394
ENSG00000134262	0.168082	0.0750191	0.26173	-0.11437	0.0406399	0.0242071	0.0106458	0.0122932	0.0200894
ENSG00000197323	-0.741828	-0.103438	0.0978739	0.211144	0.0149468	0.0221661	0.00949425	0.0074508	0.00921793
ENSG00000116752	-0.314665	-0.100993	-0.0777126	0.160191	0.0239344	0.00346076	0.00751513	0.00705061	0.00471223
ENSG00000175984	-0.198661	-0.258976	-0.232038	-0.259897	0.0219408	0.00686262	0.0149448	0.00964932	0.00840717
ENSG00000213281	0.254569	0.135829	-0.10044	-0.0854106	0.0392694	0.0270204	0.00812933	0.017267	0.00779953
ENSG00000009307	-0.384041	0.0135982	0.104839	-0.0304252	0.0140759	0.0149328	0.0118574	0.0147339	0.00926488
ENSG00000052723	-0.0208494	-0.171887	-0.142229	-0.187317	0.00184648	0.011806	0.0135697	0.00710091	0.0048965
ENSG00000173212	0.0996649	0.0954927	-0.00109971	0.0370235	0.00261121	0.00334343	0.0122242	0.00984779	0.00536129
ENSG00000163399	-0.177091	-0.348205	-0.186584	-0.0439883	0.0466568	0.0262198	0.0129321	0.0207542	0.00942816
ENSG00000143061	0.0403013	-0.373568	-0.207111	-0.0403226	0.00184648	0.00156534	0.0169145	0.0188071	0.0447408
ENSG00000116824	-0.0187902	0.0670741	0.0282258	-0.217742	0.132177	0.102571	0.00832138	0.0361471	0.0112114
ENSG00000134247	-0.598494	-0.296868	-0.187683	-0.278959	0.0158465	0.0122194	0.010603	0.00813396	0.0155214
ENSG00000116830	0.817246	0.0200153	0.207111	-0.225806	0.0300113	0.0503709	0.0312485	0.023655	0.0391876
ENSG00000134253	0.0772201	-0.0640183	0.0282258	-0.344575	0.00658475	0.00992704	0.0118898	0.00404034	0.00893519
ENSG00000198162	-0.0733591	0.114133	0.103006	-0.410191	0.0123844	0.0293675	0.013197	0.00555174	0.00616087
ENSG00000183508	0.146203	0.196333	0.0692815	-0.200147	0.0532409	0.0960205	0.0492482	0.0111905	0.0373052
ENSG00000196505	0.200772	0.0154316	-0.0568182	-0.291056	0.0293597	0.0108265	0.0133259	0.00987172	0.00675212
ENSG00000092607	0.145654	0.0496562	-0.0355572	0.0854106	0.0044105	0.00493729	0.0400551	0.04112	0.0539458
ENSG00000092621	0.0113256	-0.186249	-0.264296	-0.0993402	0.0489409	0.0587718	0.045154	0.0462937	0.0362618
ENSG00000134250	-0.382007	-0.132172	-0.105205	-0.0762463	0.0188667	0.0196385	0.00673658	0.00683448	0.0108151
ENSG00000188610	-0.340283	0.144691	0.026393	-0.178519	0.121063	0.0274293	0.0588036	0.0702382	0.0583588
ENSG00000196369	0.0486768	-0.13369	-0.242669	-0.00953079	0.033072	0.00782416	0.00680727	0.00435671	0.00532334
ENSG00000223380	-0.0532819	0.178304	0.236437	0.210777	0.0484392	0.0220397	0.0127817	0.00954721	0.0122978
ENSG00000117289	-0.473616	0.0285714	-0.0846774	-0.26063	0.0244843	0.0802373	0.0753475	0.0783696	0.0327034
ENSG00000121851	-0.250708	0.273033	0.132698	0.118768	0.0403422	0.02262	0.00865626	0.0117084	0.0206748
ENSG00000181039	0.293179	-0.0362108	-0.179619	0.201246	0.0153961	0.0239776	0.0177544	0.00927278	0.00857059
ENSG00000152022	0.471042	-0.267838	-0.350073	-0.282625	0.020849	0.0267312	0.0143578	0.0279475	0.012474
ENSG00000131779	-0.610811	0.15783	0.0183284	0.03739	0.0235443	0.0192982	0.0275296	0.00748688	0.0126041
ENSG00000198483	0.123043	0.165164	0.0340909	-0.0942082	0.00684515	0.00196412	0.0104801	0.0175428	0.0163467
ENSG00000131788	0.393822	0.18411	0.303519	0.403226	0.0167016	0.0196414	0.00933257	0.011447	0.00976996
ENSG00000186141	-0.293436	0.0135982	-0.066349	-0.0359238	0.0413438	0.0279886	0.00717914	0.00831786	0.0128826
ENSG00000121848	0.546461	-0.251642	-0.179985	0.00439883	0.0220616	0.0412042	0.0153447	0.00944757	0.0136978
ENSG00000117281	-0.0195662	-0.0554622	0.217009	0.0755132	0.0503715	0.0351754	0.0057706	0.0084446	0.00587181
ENSG00000131791	-0.234749	0.0643239	-0.193915	0.0806452	0.0350053	0.0203334	0.00946111	0.0110817	0.00950494
ENSG00000180867	0.165251	0.241558	0.351906	0.0857771	0.0672736	0.0552789	0.0322806	0.00724566	0.0124177
ENSG00000131778	0.386615	0.328037	0.11437	0.0593842	0.0465021	0.0216295	0.0146169	0.00397557	0.0101852
ENSG00000116128	0.151866	0.0719633	0.0813783	-0.0403226	0.0238365	0.0250048	0.0174814	0.0194044	0.0208721
ENSG00000143140	0.243544	0.137051	-0.38783	0.231305	0.0173641	0.0012004	0.00889451	0.00697426	0.00816552
ENSG00000235999	-0.405405	-0.240336	-0.0872434	-0.1239	0.0314199	0.0443364	0.010056	0.0118692	0.00851168
ENSG00000184678	0.138224	0.173415	-0.0619501	-0.214076	0.0848738	0.0208193	0.0247475	0.0268803	0.0298344
ENSG00000184260	0.736422	0.255921	-0.0582845	0.0894428	0.0651008	0.122734	0.0344131	0.0394986	0.070302
ENSG00000159164	0.158857	0.00626432	-0.0289589	0.169721	0.0181077	0.0229798	0.00860639	0.00582357	0.0154426
ENSG00000143368	-0.0908623	0.0163484	0.00329912	-0.131598	0.0180623	0.0124924	0.00852931	0.006032	0.00461698
ENSG00000014914	-0.0285751	-0.00962567	-0.0296921	0.144795	0.0605786	0.00549671	0.0143669	0.00775303	0.00921926
ENSG00000223945	0.0875161	-0.265393	-0.0201613	0.297654	0.0300843	0.0130367	0.00587873	0.00512449	0.00655562
ENSG00000136631	0.243758	0.111077	0.326979	0.333578	0.0177998	0.00929861	0.0213329	0.00782255	0.0158995
ENSG00000023902	-0.0499356	-0.100993	0.0575513	0.00146628	0.0121187	0.0214165	0.0170371	0.0242207	0.00887802
ENSG00000117362	-0.503732	-0.0114591	-0.282625	-0.343842	0.0243687	0.0170141	0.00668331	0.00934208	0.00984985
ENSG00000159208	-0.00283268	-0.00106952	-0.159457	-0.0865103	0.00184648	0.00433899	0.015679	0.0156323	0.00859525
ENSG00000187145	0.394595	-0.150191	-0.337243	0.068915	0.025766	0.021544	0.0072585	0.0097209	0.0156579
ENSG00000117360	0.0875161	-0.169137	-0.18805	-0.34824	0.0292175	0.0222944	0.0156929	0.00909607	0.0245652
ENSG00000163125	-0.0754183	-0.278533	-0.157625	-0.0788123	0.0499947	0.026488	0.0107232	0.00617945	0.00713351
ENSG00000143374	0.262033	-0.0190985	0.188783	0.111437	0.0189012	0.0272412	0.00645985	0.0147054	0.00704518
ENSG00000143369	-0.152529	0.164553	-0.135264	-0.0256598	0.0112735	0.0092228	0.00592742	0.00943998	0.00465844
ENSG00000143382	-0.375821	0.0371276	-0.290323	-0.184018	0.0272962	0.00848067	0.00678819	0.0030428	0.00863386
ENSG00000143384	-0.14852	0.315814	0.193915	0.0656158	0.0807554	0.0508689	0.0182837	0.0151341	0.0199273
ENSG00000143457	0.318662	0.0930481	0.0964076	-0.0465543	0.0199538	0.0305043	0.00906494	0.00949705	0.00624692
ENSG00000163131	-0.558301	0.395264	0.127199	0.160557	0.0662466	0.0581105	0.0187557	0.0180961	0.0163709
ENSG00000143387	-0.356242	0.0618793	-0.0432551	0.256232	0.0301258	0.0891492	0.00721805	0.00724105	0.00752575
ENSG00000143437	0.0918919	0.0692131	-0.308284	-0.107771	0.0085303	0.00661609	0.00668774	0.00840564	0.00854859
ENSG00000143379	-0.488031	-0.0954927	-0.0883431	0.0692815	0.0313274	0.0206077	0.0103889	0.0123957	0.0122729
ENSG00000143418	-0.268211	-0.260504	-0.163123	-0.23937	0.0282003	0.0161503	0.0178664	0.021568	0.0254013
ENSG00000143409	-0.376834	0.204278	0.198314	0.126466	0.0953176	0.0394898	0.0256295	0.0198671	0.0159566
ENSG00000143363	-0.292149	-0.0242934	-0.0124633	-0.0241935	0.05075	0.0147261	0.00739322	0.0117887	0.0105408
ENSG00000163141	-0.0934363	-0.259893	-0.141496	-0.373167	0.0233675	0.00676	0.00891866	0.00531929	0.00442504
ENSG00000143443	-0.238353	0.0951872	0.124633	0.0304252	0.0288041	0.0115209	0.00926075	0.00450765	0.0104227
ENSG00000197622	-0.473102	-0.232697	0.123167	-0.305718	0.0679475	0.0319554	0.0194246	0.0150333	0.0180845
ENSG00000213190	0.0272844	-0.0459893	-0.0890762	0.22544	0.0144917	0.0627645	0.0733908	0.0802685	0.098487
ENSG00000143458	-0.392535	0.182888	0.21151	-0.15176	0.00905088	0.0188397	0.00909994	0.00598824	0.0085462
ENSG00000163154	0.00772201	-0.102827	0.0252933	0.0916422	0.0311069	0.0199165	0.0207385	0.0156316	0.0151581
ENSG00000163155	0.189073	0.0961039	-0.136364	-0.0516862	0.0107956	0.0102959	0.0217356	0.0215029	0.023443
ENSG00000163159	-0.014157	-0.0939649	-0.334677	-0.155792	0.0252873	0.0123887	0.01268	0.01249	0.00797864
ENSG00000143398	0.291377	0.290451	-0.0414223	0.261364	0.0185043	0.0126545	0.00627319	0.00930798	0.00518394
ENSG00000232671	0.345174	-0.196944	-0.294355	-0.168255	0.0221909	0.00953179	0.00908205	0.0153826	0.00794472
ENSG00000143373	-0.00643501	-0.238197	-0.435484	0.0802786	0.00835441	0.0106121	0.00541818	0.00714611	0.00352227
ENSG00000143393	-0.23166	-0.184416	-0.0989736	0.079912	0.0253126	0.0149339	0.016129	0.0109458	0.0162677
ENSG00000143390	0.0767053	0.0713522	0.042522	-0.195015	0.0317259	0.00404492	0.00621835	0.0183378	0.0118232
ENSG00000159377	0.493951	-0.115966	0.0472874	-0.109238	0.0217951	0.0245787	0.0107066	0.00885097	0.0128244
ENSG00000143442	0.232432	-0.0441558	-0.297654	-0.108138	0.00769556	0.00606521	0.00870219	0.0102916	0.0114933
ENSG00000143375	0.493816	-0.0450726	0.115469	-0.18805	0.014815	0.014882	0.0387257	0.020942	0.0249225
ENSG00000143367	-0.00296029	-0.0939649	0.0872434	-0.061217	0.0525281	0.0236362	0.0114658	0.00660033	0.0130518
ENSG00000143376	0.319434	0.0640183	-0.214076	0.0480205	0.0536852	0.02603	0.0142159	0.010238	0.00893618
ENSG00000143436	0.513771	-0.332315	-0.0982405	-0.277493	0.0289193	0.0364742	0.0058045	0.00887759	0.0082933
ENSG00000182134	-0.123342	-0.292895	0.192082	-0.021261	0.00918302	0.00241154	0.00934843	0.00563786	0.0116372
ENSG00000159445	-0.2574	-0.0319328	0.0788123	0.0755132	0.0153019	0.0197929	0.00755948	0.00486561	0.00682682
ENSG00000197747	-0.647362	-0.0841864	-0.118035	-0.0725806	0.0364278	0.106547	0.0473753	0.0277459	0.0220859
ENSG00000163191	-0.47027	0.365623	0.446114	0.14846	0.127179	0.0570311	0.040152	0.0444816	0.042434
ENSG00000159450	0.321047	0.144079	-0.198314	-0.102273	0.0138415	0.020815	0.00800236	0.0115205	0.00866976
ENSG00000196734	0.332368	0.0939649	0.182918	0.232038	0.00822191	0.0115754	0.026866	0.0154351	0.0142573
ENSG00000163206	0.0694141	0.092437	0.128299	0.267229	0.00761231	0.00647933	0.00756522	0.00570431	0.00568754
ENSG00000163207	0.0697031	-0.134912	-0.0780792	-0.263563	0.00837035	0.00359401	0.00607369	0.00397311	0.0048544
ENSG00000169474	0.192082	0.042628	-0.0256598	0.0197947	0.0186565	0.0102374	0.0104833	0.0162548	0.0127158
ENSG00000169469	0.158393	-0.122995	-0.223974	0.0205279	0.0130741	0.00982988	0.00617251	0.0101484	0.0071796
ENSG00000163220	-0.28417	-0.23178	-0.118402	-0.253299	0.0668368	0.170167	0.0447281	0.0441611	0.0377309
ENSG00000143546	-0.296268	-0.171276	0.0513196	-0.0868768	0.0692957	0.197524	0.0114813	0.00609965	0.00568423
ENSG00000197956	-0.69009	-0.00443086	0.0722141	0.0857771	0.0462827	0.061869	0.0706748	0.0677495	0.0423598
ENSG00000196154	-0.372716	-0.00626432	-0.0432551	0.0949413	0.0779825	0.0554536	0.0804993	0.0781173	0.040998
ENSG00000189334	0.258854	-0.145302	-0.354472	-0.061217	0.0133816	0.0052452	0.00819116	0.022047	0.0109759
ENSG00000189171	-0.125611	-0.289228	-0.0428886	-0.085044	0.0242028	0.0182375	0.015475	0.0427858	0.0199649
ENSG00000160679	0.489575	0.0554622	-0.000733138	0.13893	0.0370638	0.0355141	0.0214059	0.0107476	0.00834147
ENSG00000143553	0.0110682	0.0273491	0.0890762	-0.171188	0.0205307	0.0102002	0.0100295	0.0114748	0.00449258
ENSG00000143621	0.751094	-0.0682964	0.0685484	-0.0157625	0.04274	0.0235827	0.0212636	0.0123242	0.010305
ENSG00000169418	-0.254169	0.0655462	-0.276026	0.360337	0.0278353	0.00561171	0.00829282	0.00921003	0.00526482
ENSG00000143624	0.401287	0.135523	0.140396	-0.357038	0.0152142	0.0238473	0.00785773	0.0123813	0.0152298
ENSG00000143554	-0.225225	0.0869366	0.098607	-0.296554	0.049293	0.0272853	0.0142417	0.0213586	0.0196171
ENSG00000143614	-0.275418	-0.138885	-0.0967742	-0.190616	0.032016	0.0285065	0.0102666	0.0137855	0.0103424
ENSG00000160741	-0.267954	-0.169137	-0.303886	-0.000733138	0.0201277	0.0215271	0.0260702	0.0245036	0.0150579
ENSG00000143570	-0.166795	-0.0456837	-0.117669	-0.0744135	0.0263599	0.0295479	0.0243713	0.0196973	0.019132
ENSG00000143578	-0.114543	0.27395	-0.128666	-0.0909091	0.0210787	0.00442901	0.00371098	0.0104137	0.00831871
ENSG00000143543	-0.0432432	0.0890756	0.0835777	-0.0894428	0.0201962	0.0218294	0.0101891	0.00940738	0.00945543
ENSG00000143549	-0.0138996	0.166998	0.183284	0.166056	0.0977265	0.0260374	0.0243607	0.00692349	0.0231384
ENSG00000163263	-0.0778954	0.0566845	0.139296	-0.32588	0.00322515	0.00132689	0.00698074	0.00634195	0.00926908
ENSG00000143612	0.122265	0.154775	-0.0208944	0.0879765	0.0171378	0.0254035	0.0177858	0.00966459	0.0141265
ENSG00000143569	0.195367	0.0545455	0.0487537	0.0384897	0.0310871	0.0282405	0.00692723	0.00980609	0.0263616
ENSG00000143575	-0.368855	-0.315202	-0.208211	-0.0344575	0.0152893	0.0448229	0.0167186	0.019157	0.0326558
ENSG00000143515	0.150579	-0.0988541	0.0982405	0.0377566	0.0124593	0.0584967	0.0401843	0.0241924	0.013069
ENSG00000160712	-0.302445	-0.117189	0.227273	0.166789	0.0630219	0.0102604	0.00951032	0.00825395	0.00721281
ENSG00000160714	-0.190219	0.078686	-0.042522	-0.302419	0.00884668	0.0286774	0.0215213	0.0145141	0.0183658
ENSG00000160710	-0.647876	0.0279603	0.127566	0.173754	0.0354902	0.0233553	0.00511701	0.00834686	0.0127639
ENSG00000143603	0.710167	0.185332	0.185484	0.063783	0.0128427	0.0467149	0.0458325	0.0250597	0.0321497
ENSG00000163344	0.350837	-0.126356	0.0978739	-0.254032	0.0233367	0.0424764	0.0282425	0.00576315	0.0129778
ENSG00000163346	-0.443501	-0.383346	-0.207111	-0.1261	0.0391384	0.0273917	0.0118863	0.0104487	0.00833994
ENSG00000163348	-0.276963	-0.119022	0.0443548	-0.254032	0.0258855	0.01033	0.00788816	0.00444018	0.0109287
ENSG00000160691	-0.290347	0.0640183	-0.168622	-0.0315249	0.0130791	0.0284831	0.0162201	0.0146736	0.0210909
ENSG00000160688	0.277477	-0.0802139	0.253299	0.0340909	0.0212802	0.0146097	0.0149878	0.0120031	0.00505817
ENSG00000143537	-0.238095	-0.0557678	0.108138	0.0971408	0.0255505	0.0230295	0.0142522	0.00864378	0.00484974
ENSG00000243364	0.143115	0.0545455	-0.108504	0.0146628	0.011596	0.0109858	0.0111271	0.0145411	0.00402013
ENSG00000169242	-0.268468	-0.178915	-0.145161	-0.160191	0.0637031	0.0466945	0.0352461	0.0266438	0.033533
ENSG00000169241	0.476448	-0.0609626	0.279692	0.145894	0.0386396	0.0169247	0.00985626	0.0091453	0.0221498
ENSG00000179085	0.311712	-0.0377387	-0.304985	-0.234971	0.0259906	0.0297426	0.0237886	0.0307989	0.0164727
ENSG00000163463	-0.150579	-0.155997	-0.0623167	-0.180718	0.0514648	0.023679	0.0168918	0.012874	0.0212357
ENSG00000163462	0.0163502	0.0200153	0.0832111	0.175587	0.0114072	0.0261156	0.00661072	0.00924898	0.0110605
ENSG00000185499	0.19305	0.0206264	0.0483871	0.13673	0.00946131	0.0247667	0.0140549	0.0096365	0.00964689
ENSG00000169231	-0.18841	0.0942704	-0.137097	0.203446	0.0303743	0.0052083	0.00566205	0.00964299	0.0114826
ENSG00000160767	0.617503	0.00443086	-0.218842	0.179985	0.0261044	0.0258105	0.00896794	0.004794	0.00779713
ENSG00000116521	-0.0772201	-0.408403	-0.0414223	-0.0670821	0.0144526	0.0164173	0.0127712	0.00959964	0.0109815
ENSG00000176444	0.0728443	0.0111536	0.0190616	-0.323314	0.0183664	0.0268636	0.0105621	0.00790042	0.00688393
ENSG00000143630	0.320463	0.0814362	0.107405	-0.0846774	0.0172827	0.0193978	0.0110721	0.00308606	0.0113741
ENSG00000143627	-0.0190746	-0.346677	-0.218475	0.0725806	0.0171404	0.0151389	0.00720138	0.0112368	0.00846432
ENSG00000225855	0.105805	0.12055	-0.184751	-0.202713	0.00487467	0.00476768	0.0116887	0.0057782	0.0125345
ENSG00000160752	0.558044	-0.0340718	0.384897	0.171188	0.0151576	0.0521268	0.0107908	0.0145148	0.0177201
ENSG00000125459	0.0241956	-0.0530176	0.0780792	0.0278592	0.0306144	0.0269905	0.0147345	0.0199704	0.0111686
ENSG00000163374	-0.0177606	-0.169442	-0.314516	-0.294355	0.0167915	0.0106893	0.0170772	0.0119876	0.00662062
ENSG00000132676	-0.000772201	-0.178915	-0.0311584	-0.142595	0.0315656	0.0225703	0.0094567	0.0145645	0.0132256
ENSG00000132718	0.102445	-0.0432391	-0.00769795	0.3739	0.0399839	0.0657783	0.0326366	0.0121147	0.0288656
ENSG00000132680	-0.585586	0.12605	-0.124633	-0.129032	0.0236582	0.0159459	0.0121868	0.011304	0.020279
ENSG00000116584	0.17529	-0.469824	0.00109971	0.0667155	0.0289107	0.0212424	0.0148734	0.0151357	0.0150071
ENSG00000163479	0.135907	-0.0899924	-0.244135	-0.313783	0.0296258	0.0254728	0.0108994	0.012631	0.0159403
ENSG00000116586	0.469241	-0.0808251	0.240103	-0.00733138	0.0269252	0.0333805	0.009955	0.0192943	0.0225533
ENSG00000160789	0.302188	0.096715	0.169721	0.0494868	0.0801268	0.0868094	0.0465744	0.0289846	0.0648202
ENSG00000196189	0.749807	0.0701299	0.252566	0.257698	0.0994035	0.0419333	0.0341681	0.0444312	0.0535673
ENSG00000160785	0.293694	0.0490451	0.339809	0.0920088	0.069084	0.0295082	0.0124103	0.0201741	0.0270915
ENSG00000160783	0.464865	-0.0264324	-0.204179	-0.283724	0.017655	0.017911	0.0165143	0.00884188	0.0116389
ENSG00000198952	0.120721	0.0664629	0.0359238	0.343842	0.0141882	0.0265053	0.0159692	0.00901335	0.0172917
ENSG00000163472	0.421879	0.0169595	-0.239003	-0.0538856	0.0293878	0.0143835	0.0109213	0.0148346	0.0185714
ENSG00000198715	-0.492664	0.117494	-0.0975073	0.35154	0.0433608	0.0338885	0.0131459	0.0124246	0.0383278
ENSG00000163468	0.546203	-0.068602	0.204912	0.079912	0.0248767	0.0469696	0.0215438	0.015594	0.0224343
ENSG00000125462	0.272803	-0.344232	-0.0989736	-0.140396	0.00184648	0.00336583	0.00569841	0.00438745	0.00930519
ENSG00000116604	-0.626512	-0.163025	0.0740469	-0.0571848	0.0639344	0.0360246	0.0210765	0.0341328	0.0257994
ENSG00000183856	0.0745414	-0.128495	-0.206378	0.26393	0.0184203	0.00540215	0.00732788	0.0101164	0.00871051
ENSG00000163382	0.511454	-0.115355	0.307185	0.00146628	0.043444	0.0149128	0.00968778	0.00844726	0.0153521
ENSG00000160818	0.134629	-0.00565317	0.304619	0.021261	0.00678176	0.0134531	0.00796189	0.0104481	0.013474
ENSG00000132702	0.324384	-0.0478228	-0.208944	-0.243035	0.0117611	0.00685193	0.0114075	0.0042201	0.00761482
ENSG00000132692	0.0481338	0.0145149	-0.223607	0.0626833	0.0083077	0.0141082	0.00572048	0.0142417	0.00908584
ENSG00000143320	-0.0347535	0.170053	-0.124267	-0.134897	0.019173	0.0305446	0.00529735	0.00551284	0.00638791
ENSG00000143319	0.271815	-0.0438503	0.110704	-0.042522	0.0365942	0.0421952	0.00933736	0.0222512	0.0235041
ENSG00000143303	0.265894	0.116272	-0.0777126	-0.0780792	0.0475439	0.0212881	0.00677914	0.010507	0.0148528
ENSG00000143321	0.593565	-0.185332	-0.103006	-0.132331	0.0152533	0.0356376	0.0129427	0.0223834	0.0127582
ENSG00000143294	0.517632	0.34576	0.170821	0.206378	0.0183915	0.0113946	0.0219719	0.00399226	0.00390697
ENSG00000027869	0.154698	-0.258671	-0.210777	-0.0740469	0.0493171	0.023544	0.0121284	0.0179548	0.00798036
ENSG00000132694	0.397941	0.160581	0.203446	-0.0329912	0.0369622	0.0154698	0.00495407	0.00523422	0.0118822
ENSG00000117036	-0.154698	0.0142093	-0.265762	0.0777126	0.0434706	0.00439823	0.00470617	0.0104525	0.00719939
ENSG00000143297	-0.0893179	0.167914	0.0846774	0.217009	0.0744871	0.0425092	0.0236543	0.0216178	0.0196379
ENSG00000163518	0.0566281	0.240031	0.232771	-0.090176	0.00184648	0.0363144	0.0283082	0.0267061	0.0205519
ENSG00000160856	-0.575032	-0.00718105	0.0428886	0.289223	0.0678447	0.0412397	0.0183911	0.0168141	0.0148588
ENSG00000132704	-0.0426025	0.0184874	0.0696481	-0.0223607	0.112304	0.0150703	0.0111974	0.00783208	0.00921736
ENSG00000158481	-0.0229101	0.378457	0.215176	0.233138	0.0858621	0.0133974	0.00889537	0.0276473	0.0191762
ENSG00000158488	0.133479	0.154469	0.23937	-0.109971	0.00973335	0.00413235	0.00488508	0.00861584	0.00496454
ENSG00000163554	0.0426025	0.368984	-0.122434	0.145161	0.0113875	0.0198363	0.00786135	0.00531994	0.0145304
ENSG00000163564	-0.258687	-0.102827	0.063783	-0.0472874	0.0414704	0.0625489	0.0721021	0.055726	0.026377
ENSG00000163568	0.106049	0.361345	0.188416	-0.0817449	0.0908319	0.0499695	0.0437379	0.0329774	0.047677
ENSG00000213088	0.475093	-0.225057	-0.246334	-0.439883	0.0131573	0.0246949	0.0371515	0.0222829	0.0218453
ENSG00000196184	-0.0484255	0.118105	0.0531525	-0.111437	0.00592593	0.00488144	0.00473737	0.00499493	0.00732572
ENSG00000158716	-0.106049	-0.168526	0.0553519	-0.281525	0.0339688	0.03102	0.0248647	0.0404449	0.0415312
ENSG00000158710	0.191248	0.00168067	-0.0120968	-0.244135	0.0317255	0.0369102	0.0120272	0.0113168	0.0288498
ENSG00000143315	0.265637	0.0365164	0.0381232	-0.0274927	0.0108944	0.0224695	0.0182402	0.00596662	0.00810453
ENSG00000177807	0.24575	0.12055	-0.0905425	-0.00806452	0.0101937	0.0101461	0.00586179	0.0132148	0.00767609
ENSG00000162729	-0.291782	-0.157525	-0.134531	-0.0857771	0.0231532	0.00783508	0.00808823	0.00986599	0.00722392
ENSG00000162734	-0.300644	-0.258976	0.219208	0.0718475	0.0262735	0.0683198	0.0364699	0.0332055	0.0441016
ENSG00000162735	-0.159588	0.128801	0.332845	0.244135	0.0307442	0.0251722	0.00961237	0.0124977	0.0136068
ENSG00000122218	0.128443	0.0362108	-0.237537	-0.0223607	0.0302962	0.0194528	0.00524967	0.00880052	0.00621768
ENSG00000162736	-0.286229	0.054851	-0.0421554	0.294721	0.0190337	0.0295991	0.0119719	0.0175976	0.0119708
ENSG00000162739	-0.871042	0.0600458	0.066349	0.0359238	0.0653626	0.0390245	0.0207514	0.0158402	0.0291781
ENSG00000066294	-0.604376	-0.0374332	0.026393	-0.169721	0.0148771	0.0348542	0.0113389	0.0300642	0.013027
ENSG00000117090	-0.29009	-0.222002	0.0417889	0.0634164	0.0678307	0.053084	0.0193786	0.0208872	0.0159506
ENSG00000117091	-0.1287	-0.269977	-0.282991	-0.202713	0.018712	0.0365731	0.0324716	0.00556373	0.0167689
ENSG00000026751	-0.315573	-0.0190985	-0.330279	-0.0509531	0.00406658	0.0434081	0.0463316	0.0259558	0.0288213
ENSG00000122224	-0.725611	-0.0258212	-0.0553519	0.0601173	0.0647389	0.0768956	0.0619651	0.0644102	0.0803792
ENSG00000122223	-0.544402	-0.0588235	-0.195015	-0.0234604	0.0353169	0.0559915	0.0291604	0.013551	0.0251617
ENSG00000158769	-0.163964	-0.100076	-0.0696481	0.267229	0.04812	0.0217359	0.0231691	0.0194608	0.0136068
ENSG00000158773	0.288803	-0.121467	-0.244868	-0.0421554	0.0232638	0.0266513	0.0193798	0.0129206	0.0133579
ENSG00000186517	-0.45045	0.241558	0.342375	0.173021	0.0354202	0.0228424	0.0152965	0.0144568	0.0215658
ENSG00000162755	0.0960103	0.0997708	0.00109971	0.0472874	0.0124986	0.0196668	0.0128497	0.0117979	0.014173
ENSG00000143256	-0.0302816	-0.1178	-0.175587	0.171554	0.00573754	0.0115569	0.0113576	0.0058645	0.0152115
ENSG00000158793	0.416731	0.115355	0.0810117	-0.203079	0.0197546	0.0163415	0.00821408	0.0106354	0.0069121
ENSG00000158796	0.0100386	-0.170359	-0.063783	0.0835777	0.0406384	0.0142112	0.0154843	0.0129598	0.00841688
ENSG00000143222	0.608752	-0.0572956	-0.146628	-0.266496	0.0401312	0.033661	0.00755595	0.0171478	0.0107338
ENSG00000143258	0.262291	-0.200917	-0.437317	-0.294721	0.0278793	0.0228358	0.0172636	0.0142695	0.0105725
ENSG00000143224	0.385586	0.0878533	-0.0337243	-0.289223	0.0321118	0.026616	0.0181315	0.0166804	0.0147383
ENSG00000158850	0.317117	0.344538	-0.151026	0.0333578	0.0187737	0.0426029	0.0203725	0.023008	0.0290668
ENSG00000158859	0.289853	0.222918	-0.134897	0.11217	0.00578149	0.00272277	0.0149928	0.00624207	0.014537
ENSG00000158864	0.429344	-0.160886	0.0780792	0.201979	0.0247851	0.0249953	0.00747105	0.010654	0.0112965
ENSG00000158882	0.517117	-0.0493506	0.250733	0.123534	0.0236691	0.0398622	0.00474219	0.0104282	0.0186319
ENSG00000158887	-0.20394	0.275172	0.0912757	0.439883	0.00434887	0.00836786	0.011774	0.0156866	0.00944237
ENSG00000203747	0.00515398	0.105882	-0.00256598	0.119135	0.01105	0.0074226	0.00287667	0.0075837	0.00732318
ENSG00000225217	0.0597169	0.339649	0.0304252	0.354106	0.020641	0.0115697	0.0102841	0.00933433	0.00567329
ENSG00000072694	-0.304505	0.379985	0.22434	0.244501	0.0516074	0.0577796	0.0443102	0.0434158	0.0258176
ENSG00000132185	0.185843	0.277922	0.162023	0.43915	0.0926206	0.0552676	0.0441464	0.0318489	0.0397218
ENSG00000162746	0.363449	0.314897	0.164589	0.440249	0.0269299	0.0384683	0.0583422	0.0359116	0.050737
ENSG00000081721	0.270785	0.103132	-0.178886	-0.0648827	0.0282058	0.0170916	0.00892234	0.00972238	0.0149723
ENSG00000118217	0.0906049	0.0811306	-0.0865103	0.066349	0.0283377	0.0290444	0.0143527	0.0132217	0.0124676
ENSG00000152332	-0.724839	-0.00443086	0.200513	0.026393	0.0309459	0.019813	0.0146476	0.0236673	0.00839626
ENSG00000117143	0.436293	-0.0279603	-0.0740469	-0.0571848	0.0403536	0.0419178	0.0152667	0.0333945	0.0141845
ENSG00000132196	-0.256371	0.132468	0.0909091	-0.134531	0.0397613	0.0532124	0.0152889	0.0246617	0.0271689
ENSG00000143228	0.586766	0.317036	0.102273	-0.0480205	0.00184648	0.0254591	0.0165039	0.0203438	0.012784
ENSG00000143149	0.370914	0.240031	0.187683	-0.20088	0.017025	0.0166607	0.0141577	0.0123068	0.00642034
ENSG00000143183	0.00978121	0.135829	-0.28629	-0.0949413	0.03669	0.0190911	0.0116925	0.00907371	0.0109945
ENSG00000143179	0.484685	-0.223529	-0.445381	-0.185484	0.0230709	0.0569222	0.0234587	0.0135112	0.00736786
ENSG00000188859	0.398248	0.0973262	0.00366569	0.214443	0.00448762	0.010687	0.00880912	0.00603137	0.00812615
ENSG00000143157	-0.370399	-0.301146	-0.0707478	-0.277126	0.0326783	0.0273345	0.00636522	0.011212	0.0156255
ENSG00000152382	0.103475	0.084492	-0.163856	0.222874	0.0311617	0.0246447	0.0164118	0.0167782	0.00773127
ENSG00000143167	-0.254826	-0.0316272	0.397361	-0.168622	0.0228278	0.0413387	0.0112801	0.00636943	0.010997
ENSG00000198842	0.144696	0.135523	0.0329912	-0.159091	0.00610328	0.00194538	0.00869751	0.00474333	0.00631346
ENSG00000143190	-0.228829	-0.26906	-0.0751466	-0.20088	0.0293825	0.0103246	0.00399174	0.0122142	0.00482152
ENSG00000198821	-0.0947233	-0.124523	-0.0714809	0.0604839	0.0921151	0.126003	0.00617133	0.00406574	0.00399142
ENSG00000143162	-0.418533	-0.144385	0.340543	-0.0700147	0.0894234	0.0924445	0.0309833	0.00901287	0.0237735
ENSG00000198771	-0.119949	-0.0823529	-0.147361	-0.198314	0.0180238	0.025442	0.0256829	0.0172183	0.0137475
ENSG00000197965	-0.0988417	0.184721	0.170821	-0.0406891	0.0644362	0.0398963	0.0110742	0.0180401	0.0190132
ENSG00000143199	-0.0142977	-0.198167	-0.350806	0.219575	0.00699931	0.00675173	0.00665844	0.00648985	0.00764995
ENSG00000143158	0.805148	-0.0517953	-0.119501	0.104472	0.0237193	0.0258604	0.0151847	0.0175101	0.0257245
ENSG00000143164	-0.262806	0.0948816	0.36107	0.284091	0.00875093	0.0148982	0.0112464	0.0133669	0.00998974
ENSG00000213064	0.201802	0.0676853	-0.154692	0.307551	0.0193413	0.0164797	0.00275728	0.0113986	0.0085568
ENSG00000143178	0.0949807	-0.129106	-0.359238	0.147727	0.0208935	0.0112549	0.0109402	0.0103592	0.00613492
ENSG00000143184	-0.214672	0.028877	-0.122434	-0.0278592	0.00775048	0.0607053	0.018333	0.029283	0.0339445
ENSG00000143153	-0.0607465	0.0652406	0.0784457	0.21261	0.024633	0.0603892	0.0708251	0.0571689	0.0316865
ENSG00000143156	-0.668983	-0.0918258	-0.251833	-0.0703812	0.0237879	0.0298481	0.0277791	0.0362149	0.0297762
ENSG00000117475	-0.343629	0.170053	0.0362903	-0.0571848	0.0399118	0.0223701	0.0200146	0.0239087	0.0166945
ENSG00000117479	-0.170851	-0.124828	-0.124633	0.243035	0.0104748	0.00558336	0.0126703	0.014414	0.0161097
ENSG00000198734	-0.209781	0.221085	0.2489	-0.146261	0.0993544	0.0338368	0.00428171	0.0035217	0.00551489
ENSG00000188404	-0.598456	-0.114439	-0.196481	-0.0322581	0.0341619	0.0895887	0.0686767	0.0826576	0.145065
ENSG00000171806	-0.253797	0.182277	0.263563	0.490836	0.0274692	0.0151799	0.0103965	0.0163487	0.0195077
ENSG00000000460	0.703218	0.171276	0.105205	0.170088	0.0389049	0.073114	0.0169396	0.0341553	0.0102537
ENSG00000000457	-0.300644	0.172193	0.0513196	0.143328	0.032858	0.0206599	0.0179404	0.0273564	0.0220104
ENSG00000075945	-0.0314028	0.100076	0.0784457	-0.129032	0.0356052	0.0254236	0.0138171	0.0182529	0.0180135
ENSG00000120370	-0.334363	0.0184874	0.0678152	0.0685484	0.0414932	0.00894245	0.0101398	0.00462148	0.00372863
ENSG00000116132	-0.444273	0.141024	0.109238	0.0120968	0.00561796	0.00694925	0.0782828	0.0411061	0.0798835
ENSG00000117507	0.107851	0.0878533	-0.244501	0.00366569	0.0251876	0.00874072	0.00709417	0.00872384	0.00627802
ENSG00000094963	-0.0590848	0.0300993	-0.155425	0.236437	0.0311471	0.00816904	0.00487628	0.00493599	0.00928005
ENSG00000076258	0.500129	0.288006	0.316716	0.0362903	0.0202108	0.0163997	0.0354962	0.0272657	0.0415807
ENSG00000117533	-0.760103	-0.198778	-0.350806	-0.11217	0.0288573	0.0259616	0.0120468	0.0206367	0.0198688
ENSG00000010165	0.29601	-0.1233	0.119135	-0.106305	0.050856	0.0156573	0.0137362	0.00913634	0.011682
ENSG00000197959	-0.282844	-0.185638	0.0278592	-0.149194	0.0186176	0.0075137	0.0124364	0.00695964	0.0303765
ENSG00000135845	-0.23758	-0.154775	-0.201246	-0.512097	0.0202742	0.0216839	0.0136263	0.0123137	0.0182035
ENSG00000117586	0.436551	0.236058	-0.105938	0.14956	0.0282887	0.0228567	0.0451069	0.0795524	0.0999449
ENSG00000117592	0.495753	0.138579	0.0865103	0.00366569	0.0283405	0.0164969	0.0200434	0.00509156	0.0107195
ENSG00000076321	-0.393308	0.108021	0.128299	0.0333578	0.0276531	0.0186357	0.0142389	0.0174607	0.00871135
ENSG00000120334	0.69704	0.192361	-0.00219941	-0.0828446	0.0411749	0.0298577	0.0159699	0.0193333	0.0147399
ENSG00000117593	0.648649	0.111077	0.0978739	-0.232038	0.0178898	0.0568329	0.0204267	0.0228019	0.00931636
ENSG00000116161	0.599485	0.0279603	-0.165689	0.0542522	0.0365374	0.0298831	0.0187321	0.0203797	0.0110555
ENSG00000120333	0.0512227	0.0514897	0.0472874	0.16239	0.0161029	0.0134433	0.00934289	0.00807996	0.00889972
ENSG00000235750	0.22471	0.187166	-0.125733	0.362537	0.0308612	0.0139685	0.0159127	0.0181664	0.0175863
ENSG00000143207	0.129472	0.179832	0.269428	0.0656158	0.0551329	0.0351467	0.0300789	0.0145721	0.0115406
ENSG00000228196	0.0185412	-0.243392	-0.165323	0.234971	0.00816024	0.0157701	0.00759529	0.00843247	0.00554456
ENSG00000116191	0.320721	0.305424	0.119868	0.197581	0.0601579	0.0225355	0.0196375	0.00601513	0.00571726
ENSG00000116199	-0.466152	0.649198	0.0784457	0.177053	0.0238533	0.0155939	0.0174048	0.00613818	0.0143341
ENSG00000186283	-0.629344	-0.261727	0.00183284	-0.10044	0.0741466	0.0497573	0.0209666	0.0220375	0.0214694
ENSG00000057252	-0.0944659	-0.00901451	-0.0146628	-0.261364	0.0305375	0.0160514	0.020122	0.0158816	0.0164664
ENSG00000169905	0.566023	-0.00718105	-0.191349	0.0549853	0.00534138	0.00956538	0.00764733	0.00927739	0.0108628
ENSG00000135837	-0.369884	0.012987	-0.0498534	-0.0648827	0.0261014	0.0257079	0.0109547	0.00838724	0.0137239
ENSG00000116260	-0.305534	-0.512605	-0.0821114	-0.0337243	0.0629626	0.0339441	0.0246034	0.0356471	0.0261239
ENSG00000135847	0.0787645	-0.0704354	-0.269062	0.153959	0.0443591	0.0385024	0.0101349	0.00619497	0.0133286
ENSG00000143324	0.0697555	0.255921	0.15176	0.256965	0.0243868	0.0109366	0.00960718	0.0187191	0.0198189
ENSG00000135823	-0.629344	-0.0258212	0.0216276	-0.164956	0.0311833	0.0437103	0.00900948	0.00895553	0.00933479
ENSG00000153029	-0.0818533	0.00443086	0.00806452	0.157625	0.0199228	0.0441063	0.0187559	0.0274343	0.0216927
ENSG00000162783	-0.23166	-0.0481283	-0.00256598	0.138563	0.0312195	0.0346768	0.0231131	0.0352045	0.0193786
ENSG00000198216	-0.324582	-0.411459	-0.148827	-0.220308	0.00865558	0.0100994	0.059034	0.0310201	0.030428
ENSG00000135821	0.308851	-0.150191	-0.0725806	-0.313783	0.0479329	0.00436406	0.00353935	0.0122431	0.00616402
ENSG00000203730	0.0602627	-0.190527	0.0351906	0.297287	0.0370214	0.00729308	0.00594231	0.00871764	0.00411357
ENSG00000135828	-0.73462	-0.336287	-0.077346	-0.116202	0.0551543	0.0282996	0.00738909	0.0171375	0.0137528
ENSG00000143333	0.453024	-0.110772	0.117669	0.167522	0.0949408	0.0184216	0.0319523	0.0258516	0.0411892
ENSG00000135838	-0.475933	-0.249809	-0.122067	-0.0593842	0.12514	0.0423668	0.0439487	0.0343711	0.015048
ENSG00000247330	-0.0442785	0.168831	0.0696481	0.387463	0.00456734	0.00191299	0.0105816	0.00336396	0.00650994
ENSG00000135829	0.0628057	0.058518	0.338343	0.0747801	0.0592464	0.0213744	0.0165077	0.0145491	0.0112151
ENSG00000116698	-0.301158	0.00290298	-0.138196	0.0857771	0.0130836	0.0299988	0.0266252	0.0297142	0.0219098
ENSG00000116701	0.0378378	-0.0579068	-0.0344575	0.00403226	0.127964	0.0265279	0.0522983	0.0221813	0.0347247
ENSG00000162704	0.287516	-0.0175707	0.0755132	-0.145161	0.0646121	0.0360097	0.0159622	0.00910413	0.0125469
ENSG00000143344	0.727413	0.240336	0.154692	0.197214	0.027329	0.0348037	0.0459072	0.0877353	0.106844
ENSG00000198860	-0.391506	0.00320856	0.156525	-0.0619501	0.0251979	0.0346034	0.0310841	0.0330024	0.0227047
ENSG00000116406	0.0499356	-0.199389	0.00989736	0.175953	0.0170929	0.0360074	0.00615303	0.0165906	0.0202536
ENSG00000135842	-0.298069	-0.233613	-0.105572	-0.066349	0.15536	0.0429861	0.0393657	0.0681218	0.0430212
ENSG00000121486	0.220849	0.383652	0.394062	-0.039956	0.0130781	0.0106762	0.00745412	0.00864588	0.0080913
ENSG00000116668	-0.23758	0.171581	-0.195748	0.19868	0.0135786	0.00755176	0.0143721	0.0208523	0.013035
ENSG00000116679	0.173745	-0.297479	-0.26283	-0.313416	0.0688069	0.0590272	0.0186522	0.0181167	0.0122764
ENSG00000047410	-0.180695	-0.0942704	-0.183284	0.0546188	0.0184265	0.0855487	0.0119366	0.0134462	0.0148054
ENSG00000073756	-0.0761194	0.256532	0.221774	-0.305718	0.195719	0.00334343	0.00896871	0.00914378	0.0131018
ENSG00000231175	-0.207207	0.0756303	0.217375	-0.0406891	0.0436576	0.0281805	0.0217494	0.0195688	0.0234314
ENSG00000090104	-0.182497	-0.00443086	-0.356672	0.0890762	0.0814147	0.0598127	0.0662047	0.0182965	0.0202797
ENSG00000116741	-0.0329472	0.0988541	-0.0370235	0.104839	0.0518073	0.0552757	0.110637	0.0930522	0.055808
ENSG00000116750	0.54157	0.284034	0.248167	0.133065	0.0284277	0.0287215	0.019431	0.0145132	0.00837254
ENSG00000116747	-0.327671	0.434683	0.384164	0.162023	0.0130675	0.0289931	0.0129284	0.0294121	0.0255078
ENSG00000023572	0.152124	-0.0319328	0.211144	0.23717	0.0159892	0.0313646	0.0192238	0.0214099	0.0212403
ENSG00000162630	-0.324203	0.350344	0.056085	0.0469208	0.00668631	0.0171068	0.00998099	0.00613612	0.00601467
ENSG00000000971	-0.142314	0.123606	-0.013563	0.247801	0.0179674	0.0035998	0.00968764	0.0139908	0.00986369
ENSG00000066279	0.744144	0.410237	-0.0461877	0.0179619	0.00794396	0.0976695	0.0152796	0.0217044	0.0180485
ENSG00000213047	-0.316088	-0.216196	0.00843109	0.0443548	0.0300169	0.0480719	0.0405202	0.045471	0.0228019
ENSG00000151414	-0.365766	-0.0233766	-0.240103	-0.18915	0.0227072	0.0289107	0.0121682	0.00885144	0.0185143
ENSG00000081237	-0.111884	-0.0197097	0.0197947	-0.20088	0.0255636	0.00808799	0.0258295	0.0088301	0.0219724
ENSG00000116833	0.129223	0.00840336	0.182918	0.181085	0.0111423	0.0217374	0.0116857	0.00655774	0.00765599
ENSG00000118193	0.707593	0.231169	0.163123	0.198314	0.0064105	0.0834639	0.0218704	0.0193023	0.00591012
ENSG00000118197	-0.49704	0.0154316	-0.131232	-0.0190616	0.0149844	0.0216276	0.0207548	0.0167919	0.0108909
ENSG00000118200	0.222394	0.200611	0.0846774	0.230205	0.0139338	0.0408368	0.0227417	0.0140474	0.0173515
ENSG00000116852	-0.419562	0.0123759	0.252566	-0.063783	0.0208578	0.0235657	0.0123774	0.0160749	0.0333475
ENSG00000081248	0.0950909	0.237586	-0.219575	0.131965	0.00184648	0.00345002	0.0112098	0.00618152	0.0100853
ENSG00000116857	0.0033462	-0.00993125	-0.302786	-0.0388563	0.0229039	0.0373255	0.0220505	0.0304121	0.0333937
ENSG00000159166	0.0579598	-0.0603514	0.016129	0.11437	0.00269824	0.014898	0.104918	0.0691598	0.102276
ENSG00000174307	0.112999	0.012987	0.179252	0.0487537	0.0119342	0.050076	0.0264428	0.0360964	0.0237044
ENSG00000159176	0.430888	0.0942704	0.191716	0.0267595	0.0317662	0.0141579	0.0170538	0.0187531	0.0208018
ENSG00000198700	0.45251	0.0380443	-0.0256598	-0.182185	0.0120624	0.0253392	0.00592038	0.0065835	0.0173096
ENSG00000198892	-0.20663	-0.0951872	-0.154326	-0.0667155	0.0217266	0.00865985	0.0065473	0.0138626	0.00711965
ENSG00000134375	0.255856	-0.0832697	0.090176	0.184384	0.0072913	0.00757702	0.00942539	0.00977875	0.00945928
ENSG00000176393	0.397426	0.092437	0.293622	0.0777126	0.0294717	0.0237049	0.0201095	0.00818715	0.0330688
ENSG00000163435	0.608718	0.2055	0.248167	0.204179	0.00581161	0.03539	0.0140003	0.00814022	0.00978668
ENSG00000143851	-0.434234	-0.21589	-0.139296	0.0700147	0.0362876	0.0462743	0.0122967	0.0135368	0.0104449
ENSG00000077152	0.725869	0.104966	0.0458211	-0.0201613	0.0126648	0.0895381	0.0204593	0.0242167	0.0191737
ENSG00000077157	0.0700129	0.0646295	-0.208578	0.102273	0.0115111	0.0332654	0.00867613	0.00218279	0.0132516
ENSG00000117139	-0.529987	-0.307563	-0.284091	-0.517595	0.0348305	0.0790183	0.0187047	0.0594407	0.0304193
ENSG00000183155	0.0629871	-0.332315	-0.113636	0.0120968	0.00825861	0.00118055	0.00511516	0.00599335	0.00168313
ENSG00000117153	0.0702703	0.229335	0.13783	0.427419	0.0205104	0.0211444	0.00706246	0.00939281	0.00856096
ENSG00000159346	-0.292149	0.0737968	-0.177419	-0.380865	0.0303859	0.0209494	0.0108145	0.0104819	0.00828909
ENSG00000159348	-0.562677	-0.0618793	-0.221408	0.0439883	0.0279167	0.0466014	0.020711	0.0112925	0.0134365
ENSG00000143847	0.0906514	-0.204278	-0.356672	-0.251833	0.00617204	0.0135305	0.0234026	0.0194418	0.0223153
ENSG00000122180	-0.158908	-0.127273	0.0553519	0.459311	0.00457069	0.00127459	0.0118799	0.00674118	0.00779269
ENSG00000163485	-0.133093	-0.286173	-0.0593842	-0.0678152	0.00753987	0.00755486	0.00957653	0.0107192	0.0100008
ENSG00000133055	-0.191936	-0.00168067	0.176686	-0.0131965	0.0451785	0.0057668	0.0345778	0.0468007	0.0367427
ENSG00000159388	-0.103475	0.273033	0.268328	0.241935	0.0299981	0.0391013	0.0222241	0.0364553	0.0274458
ENSG00000122176	0.150837	0.0557678	0.222141	0.226906	0.00661562	0.0206939	0.00483229	0.00758824	0.00718938
ENSG00000058668	-0.135907	-0.142246	-0.288856	-0.00439883	0.0658307	0.0976579	0.0206884	0.00941097	0.0101765
ENSG00000122188	0.0599743	0.0796028	0.190616	0.228739	0.0422549	0.09395	0.0379689	0.0401135	0.0414571
ENSG00000143842	-0.0202202	-0.0261268	-0.00293255	0.0230938	0.00961721	0.0177663	0.00960526	0.00986908	0.00498442
ENSG00000158615	-0.052025	-0.173415	0.294721	-0.0777126	0.0392758	0.0103144	0.00870913	0.00907641	0.00346422
ENSG00000133056	-0.642214	-0.0832697	0.100806	-0.0274927	0.059712	0.0433766	0.0273902	0.0517127	0.0307448
ENSG00000198625	-0.164221	0.328342	0.0619501	-0.0601173	0.0183714	0.0293905	0.017766	0.0184479	0.0312183
ENSG00000117222	-0.0535393	0.0215432	-0.0538856	-0.063783	0.0436092	0.0217029	0.015959	0.012765	0.0144348
ENSG00000133059	-0.412098	-0.3534	-0.21371	-0.0538856	0.00750123	0.0128075	0.00549592	0.0129086	0.00910339
ENSG00000163545	-0.157786	-0.245837	-0.144062	-0.079912	0.0329531	0.045255	0.00781655	0.00974366	0.0025281
ENSG00000158711	-0.265122	-0.143163	-0.179985	0.0370235	0.0123371	0.0085386	0.00349415	0.00846215	0.00515911
ENSG00000158715	-0.358301	-0.243697	-0.0736804	0.034824	0.0607787	0.0723408	0.0309745	0.0440876	0.0148599
ENSG00000069275	0.305534	0.304202	-0.00109971	-0.0857771	0.0221318	0.0215122	0.0157019	0.0319913	0.019872
ENSG00000117280	-0.552381	-0.221085	0.0898094	-0.321114	0.0345962	0.0432631	0.0403647	0.015437	0.0367094
ENSG00000133065	-0.711969	-0.398014	-0.0978739	-0.418988	0.0370015	0.0212386	0.0132297	0.00647032	0.0114456
ENSG00000162877	0.0612889	0.137662	-0.175953	-0.299853	0.00799206	0.00327735	0.00398399	0.00916111	0.00350657
ENSG00000196188	-0.0849421	-0.201222	-0.0630499	0.133798	0.012194	0.0118086	0.00662211	0.00520757	0.00834574
ENSG00000143466	-0.183526	-0.00381971	0.167522	-0.0366569	0.0173206	0.0530542	0.0138474	0.0140772	0.0163512
ENSG00000136653	-0.295495	0.0655462	0.482038	0.0736804	0.0908732	0.0253049	0.0116641	0.0100404	0.0121251
ENSG00000143479	0.54749	-0.149885	-0.123167	-0.0421554	0.00184648	0.0116917	0.0194645	0.00493259	0.0204295
ENSG00000162889	0.120978	0.0756303	0.0139296	0.357038	0.0460335	0.0461464	0.0114016	0.0183365	0.015729
ENSG00000136634	-0.219562	0.211612	0.00439883	0.0601173	0.0322753	0.0234463	0.0295144	0.0113856	0.0157455
ENSG00000142224	-0.0676963	0.175248	0.104472	0.145894	0.00184648	0.0193875	0.0243538	0.00656517	0.0112033
ENSG00000162892	-0.089021	0.179526	-0.140396	0.374267	0.00239358	0.00208914	0.0149236	0.013915	0.0124785
ENSG00000162894	-0.223166	0.0631016	0.047654	0.26173	0.0779518	0.0263436	0.0170951	0.0268316	0.0226223
ENSG00000162896	0.386897	-0.0936593	-0.0762463	0.199413	0.0046419	0.010514	0.0364816	0.0663973	0.0547128
ENSG00000180667	0.300386	0.25042	0.197581	0.138196	0.0436118	0.0209687	0.0163291	0.00748831	0.0106369
ENSG00000123836	-0.449421	0.0847976	0.10154	0.128299	0.0130566	0.0100529	0.0107872	0.0076779	0.00926117
ENSG00000123843	0.0375804	-0.327426	-0.229106	-0.195015	0.00268141	0.0135162	0.0188548	0.00938989	0.022859
ENSG00000196352	-0.708366	-0.345149	-0.360704	-0.0329912	0.0373458	0.0889716	0.0536994	0.0416583	0.0281523
ENSG00000117322	-0.138996	-0.16547	0.00953079	-0.0769795	0.0638357	0.114973	0.0747883	0.0489741	0.0478474
ENSG00000203710	-0.196139	-0.252865	-0.303152	-0.303519	0.0238272	0.0255235	0.0236962	0.0186877	0.0194253
ENSG00000117335	-0.75547	-0.10191	0.0667155	-0.236804	0.0766661	0.0114464	0.0098245	0.00785831	0.00792519
ENSG00000008118	0.45045	0.0899924	0.335411	-0.149194	0.0305186	0.0919949	0.0849839	0.0165865	0.0126442
ENSG00000196878	-0.37212	-0.188999	-0.0362903	0.112537	0.0911582	0.0258684	0.00612454	0.00818798	0.00997244
ENSG00000123689	-0.427542	0.00106952	-0.200147	0.192815	0.147187	0.0413964	0.0698618	0.0326687	0.0409724
ENSG00000009790	-0.257658	0.239419	0.219941	-0.184751	0.0452626	0.0646424	0.0337563	0.0379503	0.0395493
ENSG00000162757	0.509395	0.0190985	-0.0120968	-0.155792	0.0234807	0.0254973	0.0173935	0.0074077	0.015031
ENSG00000054392	-0.138224	-0.225363	0.144428	-0.0252933	0.0145991	0.0102845	0.0100146	0.010404	0.0182874
ENSG00000234004	-0.291634	-0.0414057	-0.0219941	-0.249633	0.0451589	0.043655	0.0391197	0.0230091	0.0321044
ENSG00000117625	-0.749807	0.134301	-0.0747801	0.0131965	0.0367483	0.0351455	0.0175669	0.0201474	0.0289786
ENSG00000082512	-0.853797	-0.0530176	-0.0146628	-0.0846774	0.0669545	0.0303692	0.0153552	0.0152859	0.0198542
ENSG00000153363	0.357272	0.0343774	0.0355572	0.208578	0.0310551	0.0335015	0.0244418	0.0256656	0.0300753
ENSG00000170385	0.0568855	0.0988541	-0.242302	0.0714809	0.0673933	0.0254531	0.0115597	0.0292873	0.019219
ENSG00000117650	0.694981	0.379068	-0.135264	0.132698	0.00174947	0.0614007	0.0216385	0.031367	0.0166277
ENSG00000123684	-0.263063	0.218946	0.158724	0.0190616	0.00902694	0.0383079	0.0165696	0.0297276	0.0191154
ENSG00000143493	0.36834	0.113216	-0.181085	-0.283724	0.0173404	0.0260789	0.00687376	0.0165998	0.0132178
ENSG00000143476	0.518147	0.0264324	0.0634164	-0.243768	0.00184648	0.0640184	0.0397752	0.057853	0.0257916
ENSG00000066027	-0.739768	-0.121772	-0.259531	0.0278592	0.0279456	0.0273652	0.0135666	0.0119316	0.0132447
ENSG00000117691	0.324839	-0.0212376	-0.114003	0.179985	0.0246717	0.0269458	0.0132584	0.0167399	0.0261762
ENSG00000123685	-0.232175	0.116578	0.242302	-0.118402	0.0478132	0.0444885	0.0363351	0.0344226	0.0383025
ENSG00000117697	0.159588	0.193888	0.182551	0.164589	0.0109416	0.0133153	0.00775944	0.00571476	0.00328479
ENSG00000203705	-0.0723295	0.0768526	0.271628	0.0406891	0.0261864	0.0287199	0.0150194	0.0161676	0.0205641
ENSG00000198468	0.450965	0.213445	0.142595	-0.0454545	0.0197204	0.0355088	0.0495265	0.0530093	0.0375655
ENSG00000162769	0.43964	0.169748	-0.242302	0.201979	0.0399462	0.0175261	0.0126268	0.0122417	0.017868
ENSG00000143494	0.587387	-0.0957983	0.115103	-0.208944	0.00184648	0.0263551	0.0140914	0.029692	0.0250709
ENSG00000174606	-0.631145	0.076547	0.274927	0.0707478	0.0372205	0.0244125	0.00758507	0.0104608	0.00781603
ENSG00000136643	0.244015	0.115966	0.166789	0.338343	0.0124223	0.0123779	0.017999	0.00883814	0.00256293
ENSG00000250536	0.0671815	-0.0808251	0.0923754	-0.167155	0.0184735	0.0268228	0.0181224	0.00919825	0.0112189
ENSG00000117724	0.730502	0.137662	-0.0725806	0.0142962	0.0111194	0.064118	0.0202321	0.0224551	0.017182
ENSG00000136636	0.512484	-0.176471	-0.0725806	-0.150293	0.0147204	0.0261073	0.0132666	0.0070185	0.00885689
ENSG00000092978	-0.146203	0.136134	0.0487537	-0.0337243	0.0118562	0.00868674	0.0136332	0.00640331	0.00298719
ENSG00000067533	0.0821107	-0.115966	0.101173	0.201246	0.0438067	0.0391922	0.0262502	0.0193723	0.0105419
ENSG00000136628	-0.160103	-0.243392	-0.255499	-0.14846	0.0394826	0.0236079	0.0208474	0.0143512	0.0211148
ENSG00000162813	0.712484	0.118717	0.193548	0.311217	0.0262117	0.0338921	0.0241441	0.00920362	0.0345546
ENSG00000067704	0.551866	-0.128801	0.206012	0.291056	0.0386572	0.0282083	0.0202118	0.00585414	0.0093413
ENSG00000118873	-0.0759659	-0.010848	-0.261364	-0.0502199	0.00645892	0.00328062	0.00611822	0.00876397	0.0127481
ENSG00000116141	0.385809	-0.340565	-0.0351906	-0.282258	0.00587897	0.00092683	0.0147706	0.0106537	0.00694053
ENSG00000162817	-0.134243	-0.0331551	0.0791789	-0.13563	0.0560622	0.0210162	0.0752158	0.0437629	0.0457909
ENSG00000136630	-0.203346	0.251031	0.163856	0.140762	0.0468163	0.0260737	0.00495944	0.0065351	0.00384491
ENSG00000143507	0.184041	0.161497	0.0722141	0.158358	0.088966	0.04107	0.0362867	0.0345621	0.0188522
ENSG00000143498	0.214672	0.112299	-0.018695	0.0784457	0.0128957	0.0117756	0.00480374	0.00467642	0.00969488
ENSG00000154305	-0.0921493	0.356455	0.266129	0.061217	0.0226714	0.0100447	0.00564191	0.00853926	0.0051568
ENSG00000162819	-0.28402	-0.227807	-0.127933	0.0252933	0.00438858	0.00298662	0.0108449	0.00485631	0.0113042
ENSG00000154309	-0.13984	-0.117189	-0.0428886	0.163856	0.0309124	0.0129089	0.00454557	0.00712035	0.00443737
ENSG00000162909	-0.510425	0.379068	0.159091	0.193915	0.0208807	0.0144513	0.0209261	0.0131152	0.0179535
ENSG00000143514	-0.376834	-0.379068	-0.214443	-0.409457	0.0439869	0.0411179	0.0198116	0.0224259	0.0283968
ENSG00000143756	-0.192278	-0.188083	-0.119135	-0.118035	0.0242184	0.0115755	0.0218884	0.0186129	0.0133567
ENSG00000143753	-0.276448	0.0285714	0.00843109	-0.190616	0.0224952	0.0300092	0.0190044	0.0228422	0.0211749
ENSG00000143748	0.313514	0.0102368	0.0447214	0.0494868	0.0519369	0.022173	0.0166379	0.00863213	0.0107903
ENSG00000143771	0.271557	-0.140107	-0.253299	-0.0494868	0.042939	0.0291497	0.0212563	0.0100192	0.0264552
ENSG00000162923	-0.648134	-0.0646295	-0.13893	0.0795455	0.0337277	0.0245159	0.0152704	0.0133313	0.0147966
ENSG00000143815	0.290862	0.201528	0.126466	-0.171188	0.0542603	0.0139663	0.0158965	0.00887508	0.00648711
ENSG00000143819	0.171943	-0.235447	0.21371	-0.240469	0.0238482	0.0267703	0.0109039	0.00910639	0.00533796
ENSG00000196187	-0.037323	0.285867	0.224707	-0.183651	0.034857	0.0298999	0.00409149	0.00455945	0.00959719
ENSG00000143811	-0.687259	-0.263254	0.191716	0.143695	0.0345386	0.016289	0.0101033	0.016358	0.0074463
ENSG00000213032	0.201417	-0.299618	0.285191	0.0245601	0.017189	0.0131925	0.0103313	0.0152912	0.00532469
ENSG00000143751	-0.0929215	0.0814362	-0.209677	-0.0285924	0.0523358	0.0325037	0.0100471	0.0114224	0.0110981
ENSG00000182827	0.0965251	0.0551566	-0.123534	0.240469	0.0361945	0.0288939	0.0157187	0.00936139	0.010392
ENSG00000185155	-0.0159588	0.0957983	-0.0249267	-0.0678152	0.00307187	0.0173248	0.00660309	0.0122278	0.00651283
ENSG00000183814	0.65148	0.113522	0.160191	0.0483871	0.00967906	0.0229412	0.0222422	0.0146155	0.0119849
ENSG00000203685	0.0796855	-0.0484339	0.0696481	0.107771	0.0101431	0.00334343	0.0120223	0.00894386	0.00796995
ENSG00000143772	-0.499614	-0.241253	-0.0502199	0.0626833	0.0321353	0.0615383	0.0337531	0.0296064	0.0350218
ENSG00000143801	-0.243243	-0.141024	0.214443	0.0153959	0.0397065	0.0178984	0.0116264	0.0162802	0.00794676
ENSG00000163050	-0.319949	-0.388541	-0.304252	-0.422287	0.0458231	0.0406463	0.029943	0.0260537	0.0379267
ENSG00000143776	0.131274	-0.0472116	0.0124633	-0.477273	0.0085112	0.0227875	0.0221512	0.0179046	0.0147012
ENSG00000081692	-0.316345	-0.0533231	0.173021	-0.166422	0.0375435	0.0253352	0.00632307	0.00452621	0.0128877
ENSG00000143740	0.578636	0.0600458	0.310117	0.0626833	0.0361248	0.0230279	0.0166948	0.00826914	0.0153078
ENSG00000143761	0.369884	0.143468	-0.0293255	0.205279	0.0301077	0.0127867	0.00882418	0.0138991	0.0145931
ENSG00000143793	0.228571	0.00779221	-0.298754	-0.210777	0.0218657	0.0240942	0.0179142	0.00622361	0.00941507
ENSG00000162910	0.353153	-0.177693	-0.257331	-0.129032	0.022333	0.0194186	0.0134675	0.0168467	0.0097293
ENSG00000198835	-0.175172	-0.0582124	0.0300587	-0.0443548	0.0139836	0.02737	0.00971138	0.00730156	0.00715682
ENSG00000181873	-0.764479	0.209778	0.13673	0.0934751	0.0167699	0.013979	0.0110075	0.0131961	0.00821054
ENSG00000154370	-0.0815959	0.0624905	0.159091	-0.177053	0.0309506	0.0175747	0.0074306	0.0156301	0.0068885
ENSG00000181218	0.130245	0.0169595	-0.135264	-0.244501	0.0765914	0.042712	0.0127871	0.0212999	0.075825
ENSG00000168159	-0.539768	0.111688	0.0241935	0.177419	0.0192142	0.0394195	0.00994254	0.0272373	0.0300302
ENSG00000234975	-0.246847	0.0294882	0.0417889	0.289223	0.0616748	0.0376623	0.0352107	0.0314006	0.0267398
ENSG00000240524	-0.0712354	0.115661	0.0117302	0.234238	0.00824607	0.004603	0.0102449	0.00861071	0.00563214
ENSG00000069248	0.277477	-0.00168067	0.0241935	-0.316349	0.0244823	0.0227875	0.0184558	0.0154706	0.0120609
ENSG00000135801	0.0761905	0.253476	-0.126466	-0.283724	0.0303136	0.0235344	0.0119654	0.0105094	0.00953361
ENSG00000135763	0.416474	-0.0970206	0.0780792	-0.0590176	0.0227451	0.0311496	0.0112354	0.0155154	0.00513189
ENSG00000135775	0.517375	-0.0612681	0.399194	0.0942082	0.0379503	0.0187846	0.0175046	0.0126986	0.0131568
ENSG00000119280	-0.261519	-0.185943	-0.0326246	-0.1239	0.0155589	0.0156298	0.00973807	0.0161718	0.00762516
ENSG00000143643	0.54852	0.121161	0.11217	0.409457	0.0407056	0.0301844	0.0157098	0.0120787	0.0150284
ENSG00000173409	0.44453	0.167303	0.244868	0.160924	0.0375918	0.0199562	0.0193021	0.0197266	0.0261389
ENSG00000182118	-0.468726	-0.467991	0.0454545	-0.294721	0.0282431	0.0362143	0.0233926	0.020416	0.00584245
ENSG00000235710	0.284554	0.00106952	0.1239	-0.127933	0.00654497	0.00844504	0.0086172	0.00993962	0.00387051
ENSG00000143633	0.40695	-0.0875477	0.227639	-0.237537	0.0340302	0.0249186	0.0166223	0.0122281	0.00985462
ENSG00000116906	0.689318	0.22903	-0.000733138	0.2511	0.0189697	0.0180198	0.0109391	0.0083927	0.00759742
ENSG00000010072	0.0687259	0.0560733	0.0890762	-0.0909091	0.0477238	0.0131373	0.00776199	0.0098186	0.00406086
ENSG00000135766	-0.0540541	-0.253782	-0.496334	-0.250367	0.0870794	0.0181442	0.0247502	0.0156408	0.0149833
ENSG00000233461	0.623423	-0.15783	-0.232771	-0.272727	0.0768972	0.0289171	0.0118101	0.0219605	0.016368
ENSG00000116918	-0.434492	-0.0206264	0.212977	0.0564516	0.036756	0.0224203	0.0125677	0.0149219	0.00860655
ENSG00000212916	-0.139511	-0.155691	0.124267	-0.368035	0.0111969	0.0214686	0.0140603	0.0216819	0.0129771
ENSG00000135778	0.340798	0.177082	0.140762	0.403226	0.0151114	0.0461799	0.0200552	0.0315274	0.0373257
ENSG00000135749	-0.619513	-0.232086	0.131965	-0.124633	0.0183797	0.00763056	0.00568358	0.00687375	0.00746145
ENSG00000135750	-0.106821	0.21589	-0.108138	0.175953	0.00965248	0.0251169	0.0762288	0.070099	0.0452103
ENSG00000183780	-0.0313205	-0.191444	-0.380865	-0.228739	0.00217758	0.00376705	0.0127059	0.0287957	0.0245097
ENSG00000168275	-0.0774775	0.191444	0.21261	0.0956745	0.00970877	0.0432964	0.00931244	0.0181689	0.0217515
ENSG00000059588	-0.376834	-0.100993	-0.0362903	-0.120968	0.0433404	0.0221841	0.0282631	0.0137506	0.0183199
ENSG00000168264	-0.719176	-0.127884	-0.303152	-0.214443	0.0492752	0.0478903	0.015582	0.0162031	0.0295097
ENSG00000227630	-0.163005	-0.294118	-0.270528	-0.144428	0.00946188	0.00884435	0.00754904	0.00893825	0.0060375
ENSG00000173726	-0.156242	0.0212376	-0.229839	0.0296921	0.0320307	0.034003	0.0136341	0.0123497	0.0242017
ENSG00000054267	-0.653797	-0.227807	-0.0557185	-0.252199	0.0151281	0.0176189	0.0134316	0.0206207	0.00714455
ENSG00000152904	-0.472072	0.0939649	0.115103	0.169721	0.0313928	0.0372901	0.0126055	0.0180253	0.0164016
ENSG00000116957	0.302188	0.120244	-0.180718	0.284824	0.0185652	0.0211321	0.018149	0.0126719	0.0140649
ENSG00000162885	0.336165	-0.128189	-0.334311	0.293988	0.0203639	0.0124968	0.0112392	0.0127176	0.00634716
ENSG00000143669	-0.105792	0.310924	0.105572	-0.0315249	0.0344788	0.0271975	0.0265085	0.0324228	0.0328789
ENSG00000116962	0.0272897	0.0521008	0.149927	0.0898094	0.0126295	0.0100793	0.0038603	0.0117928	0.0135369
ENSG00000077585	-0.472844	0.129106	0.31415	0.141129	0.00664768	0.0692149	0.0465193	0.0478007	0.0513193
ENSG00000086619	-0.245045	0.140107	0.0868768	0.0971408	0.0037088	0.0306525	0.0167763	0.0260217	0.0111703
ENSG00000186197	0.314197	-0.173415	-0.20088	-0.0304252	0.0113219	0.0170857	0.0120468	0.0196425	0.0348184
ENSG00000116977	-0.39305	0.147746	-0.137097	0.0113636	0.037902	0.0276525	0.0269508	0.0197932	0.0138951
ENSG00000119285	0.337452	0.0609626	0.174853	0.192449	0.029805	0.0481022	0.00830117	0.0178662	0.0116672
ENSG00000116984	-0.578636	0.0994652	-0.0898094	-0.11107	0.0145229	0.00409338	0.00599377	0.00998009	0.00549698
ENSG00000237991	0.100386	0.00534759	-0.117669	-0.106672	0.027276	0.0267256	0.0123944	0.00879188	0.0126142
ENSG00000117009	-0.48832	0.184721	0.134897	0.245235	0.0715436	0.034907	0.0238562	0.0135632	0.016876
ENSG00000054277	-0.023166	-0.00412529	-0.0890762	-0.0542522	0.0220396	0.0121649	0.0158824	0.00866755	0.0196598
ENSG00000203668	0.0241956	0.256837	-0.226173	0.28629	0.0176786	0.0120713	0.00755678	0.00739022	0.00406653
ENSG00000174371	0.675161	0.084492	0.112903	0.204912	0.00761221	0.0852422	0.0270339	0.0338387	0.0269532
ENSG00000197769	-0.00218959	0.174026	0.16349	0.306818	0.0109576	0.00852768	0.0116566	0.0068946	0.00724834
ENSG00000143702	0.131445	0.190833	-0.0828446	-0.170088	0.0475196	0.00668379	0.00886355	0.00651893	0.00147804
ENSG00000117020	0.0544272	-0.185638	0.0865103	-0.426686	0.0077383	0.00151741	0.00854822	0.00862046	0.00735973
ENSG00000035687	0.0149292	-0.00932009	0.18805	-0.200513	0.0164733	0.0102321	0.0155986	0.0201147	0.0131885
ENSG00000121644	0.293951	0.178915	-0.00549853	-0.241569	0.0269773	0.0146931	0.0326945	0.0193729	0.0302674
ENSG00000162849	-0.00696686	0.0148205	0.274194	-0.445015	0.00651305	0.00260168	0.0117889	0.0204017	0.00735674
ENSG00000185420	0.460746	-0.0860199	-0.216642	-0.137463	0.0285931	0.0274661	0.0126418	0.0214579	0.0144525
ENSG00000162851	0.418018	-0.0270435	0.180718	0.0267595	0.0494287	0.0416139	0.0164076	0.00790397	0.0153759
ENSG00000162852	-0.550837	0.0462949	0.166789	-0.454545	0.0267427	0.0349016	0.010799	0.0188907	0.0086496
ENSG00000143653	-0.13668	-0.347288	-0.0139296	-0.119868	0.0164618	0.00553611	0.0108926	0.0121168	0.011058
ENSG00000153207	-0.366023	0.132468	0.222141	0.0714809	0.016769	0.0276439	0.0107962	0.0155736	0.0218108
ENSG00000135747	-0.405663	-0.31123	-0.0707478	-0.388563	0.00173818	0.00882281	0.0122575	0.0106102	0.0125418
ENSG00000188295	-0.549292	0.0600458	0.0304252	-0.0102639	0.0481795	0.0115963	0.00605845	0.00603835	0.0103057
ENSG00000196418	0.014157	-0.0780749	0.0278592	-0.090176	0.00166431	0.00372738	0.0100172	0.0093191	0.0108305
ENSG00000203664	0.374461	0.237892	-0.145894	-0.153592	0.02402	0.00634904	0.00890446	0.00811389	0.00336609
ENSG00000238243	-0.153381	-0.291367	-0.153959	0.0549853	0.0194421	0.00329843	0.0133619	0.011074	0.00804291
ENSG00000177212	0.00219115	0.263254	0.0318915	-0.0784457	0.00184648	0.00324532	0.0148726	0.00414659	0.00851155
ENSG00000175137	-0.314543	-0.270588	-0.0520528	-0.18695	0.0396504	0.0398489	0.00629593	0.00937727	0.00603548
ENSG00000171161	0.199485	0.0294882	0.0828446	-0.056085	0.0448641	0.0252222	0.0152748	0.0224102	0.0180663
ENSG00000171163	0.421107	-0.164553	-0.195381	-0.182185	0.0394289	0.0297639	0.0139724	0.014021	0.0155921
ENSG00000185220	-0.461519	-0.0725745	0.0472874	-0.318915	0.0280089	0.0203158	0.00610117	0.010555	0.00955798
ENSG00000015171	-0.341055	0.0524064	0.169721	-0.398094	0.0408457	0.0411816	0.0230304	0.0230503	0.0295331
ENSG00000107929	-0.183526	0.223224	0.0960411	-0.155792	0.0341021	0.017393	0.0115454	0.0207531	0.0122876
ENSG00000107937	0.278507	-0.258976	0.141129	0.159091	0.0446381	0.0313548	0.0150021	0.0063556	0.0099307
ENSG00000148377	-0.0865362	0.260504	-0.0945748	-0.0340909	0.00184648	0.00147921	0.0249305	0.00770864	0.0191721
ENSG00000067064	0.0414414	-0.0566845	0.0894428	-0.132698	0.0628068	0.0562495	0.0171489	0.0171169	0.0181158
ENSG00000047056	-0.609266	0.21039	0.17522	-0.0843109	0.0315526	0.0416869	0.00629722	0.0128027	0.00849862
ENSG00000185736	0.206834	-0.278839	-0.355205	-0.271628	0.0264992	0.00335628	0.00582534	0.00865094	0.00808792
ENSG00000067057	0.0983269	0.0157372	0.208944	-0.170088	0.0449162	0.0390276	0.0199396	0.010815	0.0197849
ENSG00000107959	0.6713	0.278228	0.332111	-0.0296921	0.0327889	0.0312397	0.0102268	0.0225594	0.02959
ENSG00000067082	-0.875676	0.0117647	-0.38783	-0.0465543	0.0466848	0.0535367	0.0491824	0.0224989	0.0294561
ENSG00000173848	0.636808	0.202139	-0.345674	-0.0923754	0.0431413	0.0484215	0.0102228	0.0219812	0.013533
ENSG00000178372	-0.0169928	0.0655462	-0.192082	-0.228739	0.0074369	0.00775712	0.00955158	0.00516151	0.00457145
ENSG00000196372	-0.455341	-0.502903	-0.400147	0.0714809	0.0204643	0.03018	0.0100193	0.00358889	0.00672775
ENSG00000057608	0.218275	-0.0576012	-0.423754	0.149927	0.0343605	0.0352748	0.0223152	0.0123762	0.0186712
ENSG00000134461	0.705019	-0.200917	0.0260264	-0.259897	0.0204283	0.0132227	0.0233218	0.0154683	0.0104804
ENSG00000134452	0.275933	-0.408098	-0.27676	-0.319648	0.0355881	0.0417869	0.0120078	0.01865	0.0105019
ENSG00000134470	-0.458172	-0.0860199	0.00769795	0.0058651	0.012951	0.0251061	0.00191441	0.00639102	0.00818928
ENSG00000134460	0.222394	0.251642	0.0472874	0.0861437	0.0082251	0.0445567	0.0187311	0.0306194	0.0380741
ENSG00000134453	-0.00566281	0.208862	0.188416	0.0784457	0.0456542	0.0130706	0.0109925	0.0151443	0.00865157
ENSG00000170525	0.105534	-0.191749	-0.229106	-0.0956745	0.0805359	0.0677516	0.020772	0.0109191	0.011038
ENSG00000065675	0.358044	-0.124523	0.118768	-0.0153959	0.0658271	0.070932	0.00443783	0.0108265	0.00700542
ENSG00000237943	-0.222909	-0.0716578	0.115103	-0.0692815	0.119147	0.0930678	0.00605591	0.00953508	0.00531324
ENSG00000198879	-0.466409	-0.223835	0.105205	-0.00366569	0.00607878	0.0217924	0.00984626	0.011303	0.00557041
ENSG00000123243	-0.487259	0.262643	0.0909091	-0.0326246	0.0386823	0.0428613	0.010639	0.00895925	0.00984588
ENSG00000107485	-0.437838	0.13369	-0.293988	-0.211877	0.0162567	0.0388417	0.00811869	0.0103138	0.0266446
ENSG00000048740	-0.602317	0.0734912	0.204912	0.0656158	0.0435136	0.0298024	0.0185816	0.0245054	0.0214138
ENSG00000134463	0.493951	0.171581	0.0740469	0.101906	0.0445544	0.0334339	0.0193474	0.0477367	0.0590546
ENSG00000151461	-0.214672	0.000458365	-0.291789	0.00659824	0.0165249	0.0119136	0.0141917	0.00609043	0.0149412
ENSG00000181192	0.349035	0.0404889	0.17412	0.102273	0.0103192	0.0233132	0.00682558	0.0169411	0.0132369
ENSG00000065665	0.251223	-0.101604	-0.236437	0.0674487	0.0120431	0.00758661	0.00868422	0.0119915	0.0140122
ENSG00000183049	-0.0870013	-0.107716	-0.149927	-0.261364	0.0241552	0.0400943	0.025086	0.0422987	0.0208528
ENSG00000123240	-0.690605	0.193583	0.115103	0.197214	0.0445132	0.0685286	0.0407895	0.0329556	0.0229143
ENSG00000065328	0.665122	0.208556	0.0729472	0.0535191	0.00584238	0.0653638	0.0180562	0.0218466	0.0175456
ENSG00000107537	-0.189189	0.168526	0.109971	0.453446	0.017401	0.0216251	0.0150997	0.0219552	0.0181886
ENSG00000086475	-0.0532819	0.0475172	0.0505865	-0.38563	0.0311976	0.0205654	0.022148	0.0140564	0.0245639
ENSG00000165630	-0.0574003	-0.0307105	-0.289223	0.260997	0.0295348	0.0180124	0.0199175	0.0131085	0.0121812
ENSG00000151474	0.0761905	-0.160886	-0.236804	-0.472141	0.0120581	0.0322585	0.0697852	0.0736614	0.0658143
ENSG00000065809	-0.421622	-0.160581	-0.307185	-0.456012	0.0437463	0.0698371	0.0382648	0.055529	0.0666378
ENSG00000185267	0.276683	-0.302979	-0.172287	-0.0227273	0.0146765	0.00245172	0.00834822	0.00859126	0.00793299
ENSG00000187522	0.505792	0.172498	0.220308	0.104472	0.0415324	0.0423492	0.0197747	0.00973949	0.0211277
ENSG00000152455	0.36242	0.174637	0.10044	-0.262097	0.0140962	0.00672832	0.00653857	0.0110526	0.0111968
ENSG00000152457	-0.228057	0.41207	0.243402	-0.157258	0.0160273	0.0169564	0.0124022	0.0102612	0.00914717
ENSG00000152464	0.225483	0.15233	0.22434	-0.0146628	0.0243105	0.0183026	0.0116471	0.0257701	0.0118582
ENSG00000148468	-0.164479	-0.304202	0.0249267	-0.315616	0.0379537	0.0727088	0.0508475	0.0332834	0.0242309
ENSG00000148481	0.0036036	-0.0912147	0.181452	-0.0516862	0.0402207	0.0187827	0.0218531	0.0102041	0.0151007
ENSG00000165983	-0.00952381	0.312452	0.328812	0.121334	0.0172234	0.033855	0.0331381	0.0374008	0.0426862
ENSG00000148484	-0.294466	0.044767	0.248534	0.16129	0.0261304	0.0170419	0.0192313	0.011069	0.0118565
ENSG00000165996	0.0607465	-0.138885	0.149194	-0.0656158	0.0112437	0.0153779	0.0212209	0.0197544	0.0353883
ENSG00000136738	0.10296	-0.0184874	0.0337243	-0.244501	0.0367424	0.0275617	0.0120121	0.0150387	0.0125671
ENSG00000165995	-0.0771466	0.31398	0.0454545	0.207845	0.00184648	0.00181424	0.015988	0.0106394	0.00826115
ENSG00000241058	0.255598	0.151413	0.355205	-0.120235	0.0270492	0.0172284	0.0198029	0.0189016	0.0100243
ENSG00000165997	-0.105792	-0.0013751	0.00989736	0.058651	0.0189228	0.018782	0.0108873	0.023885	0.011616
ENSG00000120594	-0.259974	-0.00412529	0.141129	0.29912	0.0939875	0.0507385	0.0109766	0.0081371	0.00557103
ENSG00000078403	-0.623166	0.113216	-0.0300587	0.0810117	0.0470075	0.0357669	0.0169788	0.0199518	0.0223089
ENSG00000136770	0.0381001	-0.0120703	-0.118402	0.0230938	0.0122226	0.0234723	0.0120631	0.00963496	0.0137205
ENSG00000148444	0.512999	0.166081	0.269428	-0.0322581	0.0301181	0.0293474	0.0143139	0.00655116	0.0120421
ENSG00000077327	-0.0661646	0.105577	-0.0421554	0.133798	0.00184648	0.00453313	0.0121756	0.00835853	0.00743804
ENSG00000148450	-0.126641	-0.0212376	0.344575	-0.183651	0.0813964	0.0269545	0.0168285	0.02311	0.040129
ENSG00000165312	-0.840927	0.0744079	-0.183284	-0.042522	0.040394	0.0206798	0.0138781	0.00838122	0.0170367
ENSG00000120549	-0.0699969	0.148969	0.201246	0.171921	0.004045	0.00169955	0.0126987	0.0142398	0.015215
ENSG00000107863	0.0267696	0.0939649	0.247434	-0.139663	0.0465768	0.0330492	0.0410667	0.00886388	0.0623609
ENSG00000099256	0.10058	-0.0542399	0.192815	-0.104472	0.0107942	0.00721102	0.0255277	0.020168	0.0200119
ENSG00000185875	0.138481	0.273644	0.186584	-0.156525	0.0161306	0.0340618	0.0131278	0.0176521	0.0247534
ENSG00000077420	-0.726126	0.342704	0.0487537	-0.194648	0.0625426	0.028442	0.0155357	0.012754	0.023277
ENSG00000148459	0.595882	0.105271	0.282258	0.198314	0.0214166	0.0618969	0.0236775	0.0133865	0.0119941
ENSG00000136754	-0.498069	0.291979	-0.129765	0.141862	0.0289526	0.0484953	0.0233275	0.017849	0.021583
ENSG00000107890	0.186615	-0.102215	-0.223607	0.365836	0.0219252	0.0128184	0.0199451	0.0127712	0.0133301
ENSG00000120539	0.635006	0.202445	0.274194	0.0271261	0.0533547	0.0302487	0.00592878	0.0136381	0.00593075
ENSG00000107897	0.0332046	0.0154316	-0.172654	-0.0505865	0.0247952	0.0139402	0.00857839	0.00973789	0.0102915
ENSG00000099246	-0.126126	-0.0994652	0.0670821	0.00403226	0.0180526	0.0105049	0.0077998	0.0118976	0.00913467
ENSG00000095787	-0.68314	-0.12605	-0.170821	-0.03739	0.00433531	0.0176518	0.00864319	0.00369557	0.012536
ENSG00000095739	-0.105162	-0.101604	-0.173021	-0.243035	0.0434051	0.0016844	0.0254923	0.0172709	0.0696886
ENSG00000224597	-0.0733591	-0.217418	-0.246701	-0.53849	0.0187714	0.0157037	0.0106524	0.0150494	0.00976699
ENSG00000107951	0.122265	0.220168	0.222141	-0.00989736	0.0333302	0.0297492	0.0193708	0.0095906	0.00898207
ENSG00000107968	0.0314028	-0.0719633	-0.0967742	0.129399	0.0710848	0.0319204	0.0313756	0.0429273	0.04191
ENSG00000183621	0.032175	0.0841864	-0.293988	0.187317	0.04697	0.0239989	0.00889053	0.0154756	0.00546779
ENSG00000148516	0.0929215	-0.0459893	-0.0274927	0.0828446	0.00529217	0.0151298	0.00753077	0.0136203	0.0119929
ENSG00000165322	-0.0550837	0.0951872	-0.1261	0.219208	0.0207057	0.00910327	0.00492463	0.0113163	0.0105198
ENSG00000170759	0.0259974	0.0933537	-0.0531525	-0.267962	0.0138159	0.0174926	0.0122233	0.0124789	0.0119774
ENSG00000120616	-0.583526	0.12055	-0.190616	-0.304985	0.0374546	0.0271466	0.0189029	0.0124832	0.0110036
ENSG00000099250	0.0136492	0.11505	0.0436217	-0.22324	0.0135492	0.0105332	0.00737343	0.00453462	0.00235555
ENSG00000108094	0.155212	0.142246	-0.0106305	0.0278592	0.0169853	0.0197878	0.0161139	0.00579632	0.01357
ENSG00000108100	-0.586873	-0.042628	-0.175587	0.0729472	0.0298744	0.0237994	0.0127126	0.0102151	0.0142262
ENSG00000198105	0.029601	-0.301146	-0.196114	-0.182918	0.0308333	0.0193701	0.00866171	0.012746	0.0163114
ENSG00000175395	-0.202831	0.100382	0.221041	0.16239	0.0172213	0.0265409	0.0133836	0.0148239	0.0161338
ENSG00000189180	-0.314543	-0.143468	-0.00769795	-0.465543	0.0237047	0.0177165	0.0130121	0.00890508	0.0138591
ENSG00000099251	0.717375	0.111994	0.41349	-0.0194282	0.0184935	0.0162524	0.00926742	0.0111173	0.0160546
ENSG00000196693	-0.634749	-0.137357	-0.131598	-0.16129	0.0211476	0.0147233	0.00932611	0.013185	0.0267603
ENSG00000165733	0.234492	-0.167914	0.0124633	0.161657	0.0342969	0.0127643	0.00865809	0.0110577	0.0142764
ENSG00000169813	0.0589447	0.0704354	0.103006	-0.245601	0.0203997	0.0228646	0.0212197	0.0305559	0.0240876
ENSG00000196793	-0.255341	0.200306	-0.0315249	0.146994	0.0231966	0.0360701	0.0184675	0.024523	0.0254204
ENSG00000198298	0.10991	0.130023	0.018695	0.111437	0.00823778	0.0167884	0.0106834	0.00782959	0.00512085
ENSG00000169740	-0.238353	-0.181971	0.0509531	-0.150293	0.0201142	0.0155878	0.00715396	0.0165549	0.0148154
ENSG00000107562	-0.241819	0.0398778	0.0934751	-0.0241935	0.00184648	0.00214862	0.0257535	0.0652896	0.0524198
ENSG00000165507	0.298313	-0.0245989	-0.180718	0.0927419	0.00182202	0.00634151	0.036564	0.0167901	0.0241116
ENSG00000107551	-0.41982	-0.219862	-0.0340909	0.0839443	0.0376403	0.019454	0.0252897	0.0187576	0.0400729
ENSG00000165512	-0.109395	0.100688	-0.254032	-0.564883	0.0499605	0.020489	0.0114017	0.0143907	0.0196542
ENSG00000012779	0.214672	0.531856	0.347507	0.494501	0.0275681	0.0507402	0.0372585	0.0322258	0.0355738
ENSG00000165406	0.300901	0.420321	-0.00183284	0.359604	0.0272355	0.0238771	0.00603975	0.00584955	0.00647077
ENSG00000213412	0.250708	-0.0646295	0.123534	0.00623167	0.0555982	0.0718429	0.0153462	0.0222629	0.0275105
ENSG00000107643	-0.484942	-0.339343	-0.42522	-0.0546188	0.0116712	0.0253468	0.00669702	0.00873611	0.0106405
ENSG00000128805	-0.159727	0.244309	0.0791789	0.0571848	0.014153	0.0291874	0.0138214	0.007292	0.0165502
ENSG00000128815	-0.27722	-0.107105	-0.406891	-0.016129	0.0751572	0.0146988	0.0195625	0.00942059	0.00787738
ENSG00000165633	0.179043	-0.020932	-0.0304252	0.0483871	0.0147674	0.00432352	0.0118014	0.00529812	0.0137147
ENSG00000172538	-0.231819	0.0300993	-0.00403226	0.017047	0.040904	0.0200044	0.00863315	0.00379949	0.0069586
ENSG00000204161	-0.51686	0.143163	-0.0879765	0.106305	0.0586661	0.0282173	0.0232318	0.0241956	0.0117449
ENSG00000225830	0.152272	-0.14683	-0.0791789	-0.240469	0.0066689	0.0122556	0.0087779	0.00718468	0.00652996
ENSG00000197444	0.343376	-0.0896868	-0.0139296	0.504032	0.00495279	0.0259808	0.034637	0.0497229	0.023873
ENSG00000227345	-0.106821	0.161497	0.340176	0.22654	0.0224344	0.0136215	0.0110263	0.0155761	0.0166247
ENSG00000204169	-0.0266426	0.0273491	-0.252199	-0.15066	0.0078478	0.0134905	0.00491312	0.00624965	0.00410451
ENSG00000230553	0.0783203	-0.00443086	0.0153959	0.00219941	0.00718886	0.00676048	0.00890234	0.00884493	0.0122669
ENSG00000138293	-0.339768	0.123911	0.155792	-0.0245601	0.0675257	0.0178928	0.00652736	0.00770365	0.00579562
ENSG00000138297	0.320721	-0.0634072	0.334677	0.079912	0.0522837	0.0262095	0.0180088	0.00481923	0.0308128
ENSG00000099290	-0.475418	-0.0487395	-0.0630499	0.0780792	0.0279339	0.0306587	0.00926937	0.0138799	0.0120483
ENSG00000198964	0.309138	0.338732	-0.0414223	-0.134531	0.0132027	0.029872	0.0278667	0.0213232	0.0317777
ENSG00000204147	0.0682111	0.102215	0.188416	0.26283	0.0127835	0.022371	0.0160238	0.0116438	0.0128666
ENSG00000177613	-0.0828829	-0.0420168	0.185117	-0.257698	0.0223689	0.0309661	0.00581463	0.0145946	0.0182118
ENSG00000150275	0.0364856	0.297785	0.107405	-0.135264	0.00890465	0.00659747	0.00747961	0.00669892	0.00732207
ENSG00000122952	0.740541	0.0252101	0.115103	0.130499	0.00644284	0.0988847	0.0206089	0.027892	0.0176625
ENSG00000122873	0.354698	-0.242475	-0.0194282	-0.0582845	0.0330974	0.0280984	0.0119524	0.00897792	0.0168873
ENSG00000108064	0.447876	0.0814362	0.199047	0.152126	0.0603265	0.0381467	0.0169023	0.0179232	0.00899993
ENSG00000165449	-0.0343762	-0.31673	-0.153959	0.166422	0.00785695	0.00726727	0.0470342	0.0447844	0.0443252
ENSG00000151150	-0.126424	-0.0560733	0.056085	0.00146628	0.0147035	0.00116395	0.00395295	0.0051439	0.00524534
ENSG00000170312	0.724324	0.218946	0.0575513	0.139296	0.00128046	0.0937098	0.0185764	0.0321293	0.0194082
ENSG00000150347	-0.231918	-0.15233	-0.0535191	-0.114736	0.081515	0.0643915	0.0138948	0.0648735	0.0738699
ENSG00000181915	0.206178	0.0212376	0.121334	0.230205	0.0299424	0.0251042	0.0230624	0.0248428	0.0427703
ENSG00000171988	-0.642728	0.129717	-0.00879765	-0.026393	0.0196279	0.0327687	0.0128949	0.0193701	0.0206103
ENSG00000165476	0.0710425	0.0120703	0.309384	-0.0806452	0.00453343	0.00892242	0.00697068	0.0181875	0.0153756
ENSG00000108176	-0.250193	0.0637128	0.0571848	0.205645	0.00210315	0.0237623	0.0246978	0.0820673	0.0443785
ENSG00000096717	-0.608237	-0.00840336	-0.127933	0.061217	0.0619681	0.0326193	0.00863349	0.0218411	0.0353867
ENSG00000148634	-0.181467	-0.320092	0.287757	-0.0557185	0.0202426	0.00937227	0.0091262	0.016835	0.00727306
ENSG00000179774	-0.123339	-0.150191	-0.34824	0.171554	0.00184648	0.00334343	0.00713734	0.00579579	0.0109606
ENSG00000096746	-0.0337194	0.103132	0.391129	0.0300587	0.0436205	0.0157083	0.0106864	0.027038	0.0159237
ENSG00000138346	0.640927	0.205195	0.111437	-0.11217	0.00944567	0.0362168	0.0190156	0.0128614	0.0070783
ENSG00000122912	0.64453	0.209473	0.320381	-0.11217	0.0346468	0.0233563	0.0156219	0.0175146	0.0115978
ENSG00000060339	-0.145883	-0.22139	-0.256232	0.107038	0.00908974	0.00249059	0.00813654	0.00740663	0.00560951
ENSG00000107625	-0.0365508	-0.310619	-0.377199	0.104472	0.0389421	0.0203216	0.0125284	0.0171081	0.0214726
ENSG00000165732	0.0120978	-0.171276	0.0568182	0.111437	0.0411634	0.0210318	0.0138988	0.0108054	0.0156272
ENSG00000198954	0.421364	0.161192	0.223607	0.292522	0.0240082	0.0114487	0.0174007	0.0143453	0.0145904
ENSG00000122862	0.368855	0.128495	0.269062	0.258431	0.0715716	0.00989626	0.0155295	0.0149648	0.0191854
ENSG00000122958	-0.213385	-0.105271	-0.0197947	0.021261	0.0189143	0.0252357	0.0168098	0.0236806	0.0121607
ENSG00000156502	-0.447619	-0.0569901	-0.162757	-0.0865103	0.0364991	0.0645043	0.0137298	0.0291064	0.0444776
ENSG00000156515	0.340283	-0.151413	0.271628	0.219575	0.0132617	0.0123136	0.00303293	0.00477815	0.00639789
ENSG00000075073	0.0641251	-0.0255157	0.440982	0.280792	0.00491724	0.00297632	0.0052316	0.00420286	0.00576936
ENSG00000099282	0.345587	-0.0594347	0.225073	0.0535191	0.00841654	0.00459681	0.00741532	0.0115204	0.00771937
ENSG00000171224	-0.723037	-0.350344	-0.199413	-0.30132	0.025515	0.0377403	0.028671	0.0131584	0.0116373
ENSG00000197467	0.342261	0.237586	-0.0146628	0.0608504	0.0168207	0.00722503	0.006422	0.00865835	0.006285
ENSG00000099284	-0.296525	-0.176471	-0.0443548	-0.294355	0.0502677	0.0689251	0.00830379	0.00725946	0.0521179
ENSG00000042286	-0.379665	-0.141329	-0.275293	-0.554619	0.0165422	0.0156602	0.00934034	0.0148549	0.0116838
ENSG00000156521	-0.0870013	-0.180443	0.297287	0.0989736	0.0327661	0.0246573	0.0118731	0.00539448	0.0119402
ENSG00000079332	-0.191248	0.0915202	0.0890762	0.160924	0.0450283	0.0362033	0.0173132	0.0154633	0.00924676
ENSG00000172731	0.899099	0.0499618	0.121701	-0.090176	0.0182606	0.0530858	0.0200737	0.0100753	0.0116175
ENSG00000148730	0.14157	0.0792972	0.0395894	0.0271261	0.0239666	0.0189291	0.0180513	0.00992433	0.0120734
ENSG00000107719	-0.0197152	0.0774637	0.0157625	0.255132	0.0272298	0.010011	0.0240539	0.0189732	0.0249138
ENSG00000180644	0.0787645	0.0508785	-0.0582845	0.361804	0.105465	0.11675	0.0150555	0.0222796	0.0422728
ENSG00000166224	0.0705277	0.0401833	0.230938	0.22654	0.0130334	0.0142211	0.00827381	0.00825098	0.00496054
ENSG00000166228	0.160875	-0.0722689	0.160557	0.263196	0.0236266	0.0465749	0.0261248	0.0306917	0.0214192
ENSG00000107738	-0.600515	-0.166692	-0.204179	-0.0300587	0.0886844	0.0672016	0.0183707	0.012741	0.0269675
ENSG00000197746	-0.506821	-0.0105424	-0.137463	-0.0619501	0.0334046	0.0544736	0.0123338	0.0144425	0.0273717
ENSG00000122863	0.235196	-0.0997708	-0.271628	0.0967742	0.0116967	0.010583	0.00845376	0.00761497	0.00932347
ENSG00000107742	-0.230116	-0.0741024	0.306818	-0.0109971	0.0257093	0.112514	0.0292241	0.0084751	0.00881684
ENSG00000138303	0.295753	0.174026	-0.117302	0.270528	0.0404637	0.0212305	0.0195004	0.0177323	0.0120798
ENSG00000168209	-0.208237	-0.142857	-0.32588	-0.0564516	0.0684912	0.0362904	0.0251626	0.0202606	0.0308185
ENSG00000148719	-0.152896	0.202445	-0.192449	0.209311	0.0226208	0.0146304	0.00245918	0.00937677	0.00791483
ENSG00000107745	0.407979	0.196639	-0.0157625	0.196848	0.0389914	0.0232662	0.00733334	0.0238499	0.012972
ENSG00000156026	0.553153	0.137051	-0.0953079	-0.0472874	0.0159236	0.0233101	0.00929107	0.0300593	0.0152134
ENSG00000138308	0.210845	0.220474	0.308284	-0.00989736	0.0109577	0.00554424	0.00222045	0.0080319	0.00829833
ENSG00000166321	0.281853	-0.0126814	-0.494501	0.00183284	0.0130695	0.00685672	0.00795384	0.00228953	0.00560919
ENSG00000122882	0.416474	-0.0255157	0.0733138	0.221408	0.0273957	0.034816	0.0110698	0.00812257	0.0136757
ENSG00000182180	0.558044	-0.0499618	0.469208	0.0843109	0.0325334	0.0258958	0.0214188	0.0153179	0.0239606
ENSG00000138279	-0.475933	0.0117647	0.320748	0.121701	0.0228366	0.0215243	0.0108265	0.0143538	0.0129234
ENSG00000107758	-0.0540541	0.28984	0.26063	0.196481	0.0284132	0.0218455	0.0160374	0.0109857	0.00843176
ENSG00000177791	-0.0356775	-0.062796	-0.0967742	0.0117302	0.00998994	0.0127967	0.00650753	0.00434003	0.0105372
ENSG00000166317	-0.142011	-0.211612	-0.0311584	-0.0337243	0.00184648	0.0121054	0.0335545	0.0467553	0.078656
ENSG00000176986	-0.0939511	-0.153247	-0.178886	0.00806452	0.0194601	0.0057397	0.00603597	0.00968286	0.00800118
ENSG00000196968	0.373326	-0.0921314	-0.181452	-0.284824	0.00865564	0.00794909	0.0331017	0.0390514	0.017305
ENSG00000214655	-0.408237	-0.275783	0.0722141	-0.0058651	0.0168024	0.024594	0.0134399	0.016152	0.0196037
ENSG00000166507	-0.23166	-0.211612	0.00219941	0.0304252	0.0245141	0.03881	0.0111238	0.00783543	0.00990426
ENSG00000148660	-0.0988417	-0.0679908	-0.0920088	-0.324413	0.0459413	0.0259832	0.00899385	0.010961	0.00968964
ENSG00000122861	-0.50991	-0.471352	-0.157625	-0.129765	0.213684	0.079975	0.0156003	0.042749	0.0267325
ENSG00000035403	0.400515	-0.0239878	0.0670821	-0.0274927	0.0513498	0.0219787	0.0347266	0.0505211	0.0270406
ENSG00000185009	-0.0625483	0.152636	0.0927419	0.0384897	0.0263199	0.0250085	0.00770146	0.0123195	0.0121041
ENSG00000156110	0.34157	-0.147746	-0.130499	0.00439883	0.0327256	0.0289107	0.0346047	0.0362435	0.0269894
ENSG00000156650	-0.277735	-0.111077	0.0329912	-0.329912	0.0111299	0.0271817	0.0193861	0.0221311	0.015432
ENSG00000079393	0.21481	0.0117647	-0.159457	0.225806	0.00980651	0.00212935	0.00299334	0.00872715	0.011313
ENSG00000156671	0.176353	-0.262338	-0.130132	0.31415	0.0284273	0.0180952	0.0112328	0.0125144	0.00682895
ENSG00000165644	0.705534	0.0979374	-0.109238	0.109971	0.0307295	0.0326957	0.0173714	0.0115167	0.0267571
ENSG00000165655	0.0886915	0.1178	0.208578	0.0909091	0.0727115	0.0060823	0.018851	0.0601719	0.0355948
ENSG00000148655	-0.320973	0.0142093	0.242669	0.0590176	0.0598253	0.00952051	0.0612529	0.0539751	0.0749937
ENSG00000156113	-0.155727	-0.190222	0.0505865	-0.231305	0.00949204	0.0332551	0.0398189	0.0234916	0.0253438
ENSG00000151208	0.136332	0.180443	0.309751	-0.0579179	0.0251625	0.0113754	0.008278	0.0122393	0.00830939
ENSG00000148606	0.00875161	0.167303	0.152859	0.0333578	0.0334123	0.0216727	0.0138881	0.00954059	0.0105693
ENSG00000138326	0.69009	0.0429335	0.157625	0.214443	0.0227921	0.111043	0.0331342	0.0323408	0.0335693
ENSG00000108175	-0.163192	-0.334759	-0.105938	-0.140029	0.0596709	0.039961	0.0351932	0.0233881	0.0374368
ENSG00000108179	-0.0105534	-0.128495	0.351906	-0.299487	0.0825622	0.00669077	0.0071252	0.0131709	0.00351884
ENSG00000165424	-0.0797941	-0.264171	-0.154692	0.00439883	0.0147278	0.0183086	0.00889157	0.0110479	0.00857715
ENSG00000133678	-0.446847	-0.0502674	0.367302	0.174487	0.0158081	0.0161692	0.0119618	0.00979926	0.0111497
ENSG00000122359	-0.622394	0.142246	0.0645161	0.126466	0.0482101	0.0221699	0.0139123	0.0240831	0.0337928
ENSG00000133665	0.194092	0.0261268	-0.0839443	0.0780792	0.0131223	0.0103226	0.0079669	0.00932302	0.00718008
ENSG00000122378	-0.294466	0.147746	0.219575	0.129765	0.0296088	0.0478257	0.0169998	0.013873	0.0206568
ENSG00000108219	-0.564736	-0.0325439	-0.29912	-0.125367	0.0372026	0.0226708	0.00649228	0.0105217	0.0159047
ENSG00000165678	-0.172716	0.0255157	0.127566	-0.00183284	0.0238583	0.0193911	0.0144971	0.00625285	0.0149797
ENSG00000107771	-0.602831	-0.0111536	-0.023827	0.299853	0.0339346	0.0801062	0.00990973	0.0264136	0.0134971
ENSG00000178429	0.326126	0.0151261	-0.102639	-0.152859	0.0520396	0.0148666	0.00863749	0.0111464	0.00613876
ENSG00000062650	-0.542085	0.296868	0.22434	0.160557	0.0343963	0.0259237	0.00808239	0.00992678	0.0111628
ENSG00000148671	0.379806	0.188388	0.0593842	0.199047	0.0132315	0.00561266	0.0291748	0.028555	0.0393116
ENSG00000148672	-0.00772201	0.149885	0.058651	-0.107405	0.0166863	0.0182161	0.0116606	0.0115809	0.0159554
ENSG00000122376	0.0818533	0.144691	0.173021	0.124633	0.0362858	0.0161649	0.0123038	0.0191455	0.0121237
ENSG00000107789	-0.112484	-0.0178762	0.105938	0.0494868	0.00957298	0.0256442	0.0166382	0.0190769	0.0102494
ENSG00000198682	-0.068606	-0.217112	-0.284824	-0.0615836	0.0229339	0.0148808	0.0330279	0.010115	0.00889827
ENSG00000138138	0.0990991	-0.0411001	-0.161657	0.0256598	0.0111735	0.0301348	0.0158469	0.0176026	0.0115662
ENSG00000171862	-0.333076	0.169748	0.0505865	-0.259531	0.0106496	0.0364621	0.00594869	0.0159067	0.0209364
ENSG00000184719	0.1426	0.24767	0.0700147	0.284824	0.00908592	0.00854096	0.0135396	0.0074428	0.00914134
ENSG00000204022	0.232543	-0.0453782	0.214076	-0.0791789	0.00810024	0.00596696	0.00672224	0.00546431	0.00859813
ENSG00000152766	-0.346461	0.0423224	-0.0208944	-0.0516862	0.0232292	0.0380387	0.0159955	0.00549525	0.00918009
ENSG00000138134	0.397169	0.417265	0.27346	0.347141	0.07397	0.0263898	0.0284344	0.0144963	0.00949042
ENSG00000107796	-0.128958	0.171581	0.164589	0.189516	0.0529216	0.0364666	0.0298216	0.0413054	0.0367671
ENSG00000026103	-0.0020592	0.0698243	0.0854106	0.210777	0.0317678	0.0343795	0.0312512	0.0216773	0.0213912
ENSG00000107798	-0.455341	0.0521008	0.156158	0.280792	0.0188985	0.0760593	0.0156249	0.017722	0.0183422
ENSG00000119922	-0.409781	-0.0132926	0.0102639	0.0700147	0.0890318	0.125694	0.0261326	0.0406514	0.0311221
ENSG00000119917	-0.377606	-0.111077	0.0109971	-0.0388563	0.1026	0.114817	0.0294818	0.0460699	0.0478552
ENSG00000185745	-0.307336	0.252865	0.17522	0.237537	0.0587323	0.0638911	0.0282219	0.0398361	0.0308123
ENSG00000152778	-0.602574	0.283117	0.245601	0.100806	0.0133982	0.0372768	0.0179469	0.0209845	0.0211071
ENSG00000152782	0.421107	0.154775	0.0931085	0.211144	0.00409946	0.0229097	0.0108011	0.0132319	0.0141968
ENSG00000138182	0.625225	0.291062	0.0718475	0.214809	0.0589697	0.054349	0.0138052	0.0201002	0.017143
ENSG00000148688	0.119784	0.290756	0.398094	-0.272361	0.0162226	0.00606017	0.0106641	0.00876787	0.0102389
ENSG00000180628	-0.443758	-0.200306	-0.332111	0.0700147	0.0435139	0.0391691	0.02015	0.0260018	0.024808
ENSG00000165338	-0.17055	-0.220168	-0.243035	0.0465543	0.0146944	0.00536175	0.0119377	0.00990852	0.0182878
ENSG00000095564	0.296268	-0.174332	-0.212977	0.0626833	0.0391032	0.0194026	0.0163024	0.0203546	0.0173127
ENSG00000107864	0	-0.0774637	-0.03739	-0.19978	0.028956	0.0354804	0.0175044	0.0142733	0.0214113
ENSG00000198060	0.219305	0.270283	0.22544	-0.197214	0.00890078	0.0137618	0.00595492	0.00802768	0.00759267
ENSG00000138160	0.680309	0.183193	0.120235	0.155792	0.00858736	0.0846115	0.0183877	0.0264866	0.0110291
ENSG00000152804	-0.386457	0.0521008	-0.137097	-0.0377566	0.0467916	0.00703068	0.0108352	0.0296512	0.00954547
ENSG00000138190	0.152638	-0.0282659	0.108504	-0.0443548	0.0114066	0.00655819	0.0157676	0.0125073	0.0101263
ENSG00000138119	-0.550579	-0.106349	-0.00183301	-0.0678152	0.0501126	0.111691	0.00738916	0.00728656	0.00418827
ENSG00000138180	0.750064	0.401986	0.168622	0.240836	0.0158277	0.119141	0.0252585	0.0377774	0.0148326
ENSG00000176273	0.297812	0.00993125	0.344208	0.164589	0.0123216	0.0247457	0.0129577	0.0150683	0.0106188
ENSG00000180764	0.155212	0.0236822	-0.0993402	0.22434	0.0608564	0.0152733	0.0123719	0.0128715	0.014648
ENSG00000173145	0.102703	-0.0621849	-0.178152	0.0960411	0.0710159	0.0460663	0.0301751	0.0192007	0.0127262
ENSG00000119969	0.616988	-0.0744079	0.101173	-0.0777126	0.00721219	0.0593506	0.0167055	0.0233555	0.0214334
ENSG00000107438	0.470785	-0.268755	-0.160924	-0.0245601	0.0836924	0.0602096	0.0135537	0.0148774	0.022008
ENSG00000095637	-0.502544	-0.00840336	-0.120601	-0.168622	0.00402207	0.00234463	0.00528958	0.0245172	0.0253037
ENSG00000059573	0.746461	0.0777693	0.156891	0.120601	0.0398637	0.0387072	0.0182803	0.0199366	0.0185525
ENSG00000119977	-0.419305	0.137051	0.406891	-0.00916422	0.0223002	0.022094	0.0271947	0.00733664	0.0102406
ENSG00000138185	-0.279537	0.214362	0.0388563	0.056085	0.0550484	0.0208154	0.0242431	0.0243583	0.022408
ENSG00000177853	-0.160103	0.18136	0.152126	0.079912	0.0175295	0.0252796	0.0116165	0.00528823	0.0300814
ENSG00000077147	0.352638	0.134912	0.0868768	0.11437	0.0557325	0.0289048	0.016395	0.00759737	0.0185043
ENSG00000155629	-0.318662	-0.102521	-0.180718	-0.0780792	0.0625626	0.0481246	0.0371585	0.027356	0.0296205
ENSG00000196233	-0.212355	0.0725745	0.0582845	0.131965	0.0412465	0.0307004	0.0144396	0.010913	0.0198541
ENSG00000155640	0.595791	-0.0563789	0.150293	-0.0725806	0.0176261	0.0207934	0.00771287	0.0107048	0.0126555
ENSG00000231025	-0.537967	0.054851	-0.0278592	-0.2511	0.0377256	0.0335385	0.00758398	0.00765517	0.010001
ENSG00000165879	-0.282368	-0.262338	0.279326	-0.343109	0.104929	0.0281691	0.00677544	0.00648105	0.00950088
ENSG00000181274	-0.550579	-0.609778	-0.250367	-0.267962	0.103509	0.0451031	0.0288018	0.0282123	0.0225291
ENSG00000052749	0.187902	-0.326509	-0.109971	-0.0362903	0.0649425	0.0229852	0.0089606	0.0130125	0.0126309
ENSG00000171311	0.233462	0.0615737	0.0762463	0.36107	0.0268192	0.0157047	0.0155422	0.00997583	0.0118553
ENSG00000171307	0.737967	0.140107	0.207478	-0.0575513	0.0219198	0.0288935	0.017395	0.00876805	0.0115404
ENSG00000155229	0.578378	-0.379374	-0.325147	-0.340543	0.0412521	0.0290917	0.012103	0.010735	0.00827519
ENSG00000165886	-0.0208494	-0.26356	-0.229106	0.0150293	0.0941419	0.0276527	0.00634549	0.00515812	0.00195298
ENSG00000171160	0.0344916	-0.233613	0.127933	-0.0447214	0.0142349	0.0288331	0.0165604	0.0084603	0.0175427
ENSG00000155252	-0.0911197	0.195416	0.355205	0.1239	0.0094943	0.00722829	0.0112756	0.0132651	0.00640417
ENSG00000119986	0.0324324	-0.0291826	0.0483871	0.27456	0.0688013	0.0709302	0.0174607	0.0322064	0.0157273
ENSG00000155256	-0.0110682	-0.140413	0.0359238	0.292889	0.0230195	0.0202981	0.00564175	0.00677074	0.0060398
ENSG00000166024	-0.530502	0.149274	-0.104472	0.0183284	0.0213448	0.0188313	0.0138575	0.0270559	0.0127117
ENSG00000119943	0.125781	0.341482	-0.0194282	-0.00989736	0.0339277	0.01139	0.0504474	0.036785	0.0964636
ENSG00000107521	0.136165	-0.136134	0.15176	-0.0322581	0.0394443	0.0359251	0.0102866	0.0154802	0.0314946
ENSG00000119946	0.0290862	0.0878533	0.170455	0.256232	0.0078627	0.020613	0.00598308	0.0111626	0.0122503
ENSG00000120053	-0.14749	-0.0805195	0.324047	0.104472	0.0374486	0.0411085	0.0175943	0.0176996	0.0163081
ENSG00000155287	0.219562	-0.0912147	0.0945748	-0.27566	0.033588	0.0302893	0.00936875	0.00838971	0.00801229
ENSG00000198018	0.537194	-0.124523	0.488636	0.00183284	0.00525639	0.0196408	0.00475504	0.00519699	0.00564841
ENSG00000014919	0.0983269	-0.0145149	0.155792	0.182918	0.0278173	0.0208283	0.0197941	0.0226868	0.0267051
ENSG00000119929	0.0229086	-0.316119	-0.0846774	0.0516862	0.0386366	0.00813831	0.0115818	0.0213029	0.0141165
ENSG00000107566	-0.243501	0.0423224	-0.10154	-0.195381	0.0263304	0.0147799	0.0151638	0.0119149	0.0121389
ENSG00000213341	0.427284	0.0279603	0.295088	0.0359238	0.0261224	0.032032	0.0135672	0.0205968	0.0104972
ENSG00000095485	-0.332561	0.249198	-0.0395894	-0.0524194	0.0338614	0.0216566	0.0133177	0.0115764	0.00917399
ENSG00000196072	0.0579151	-0.0817418	-0.310484	0.286657	0.0244654	0.0075307	0.00862006	0.0079356	0.00911433
ENSG00000099194	0.27722	0.335371	0.0509531	0.00843109	0.0254789	0.0692772	0.00819354	0.0108522	0.0178049
ENSG00000075826	0.0879645	-0.0988541	-0.0296921	-0.146994	0.00698625	0.00510874	0.0046449	0.00657876	0.00583412
ENSG00000166136	0.546718	-0.24492	-0.0128299	0.0293255	0.0213394	0.0328452	0.0126287	0.00804614	0.013463
ENSG00000166135	-0.046332	-0.319481	0.0971408	-0.0359238	0.0232181	0.0208688	0.0179096	0.0105749	0.0117823
ENSG00000119906	-0.354698	0.119328	0.155059	0.0835777	0.0553548	0.0425766	0.0249867	0.0206436	0.0160139
ENSG00000055950	0.39897	0.0951872	0.00183284	0.116935	0.0233391	0.036648	0.0187346	0.0153772	0.0141471
ENSG00000107815	0.0429858	-0.267227	-0.0458211	-0.104106	0.0398707	0.0301178	0.0149847	0.0132637	0.0227568
ENSG00000107816	-0.254311	0.00473644	-0.197581	0.0150293	0.0299972	0.0147602	0.00869757	0.0123462	0.0057553
ENSG00000107819	0.124171	-0.158442	0.321848	0.23937	0.00752879	0.00701607	0.0110692	0.00474467	0.00768772
ENSG00000166167	-0.211068	0.318564	0.0395894	0.148827	0.0111929	0.00518795	0.00948775	0.00688977	0.00957556
ENSG00000166169	-0.448391	0.0719633	0.240836	-0.115836	0.0203915	0.0101968	0.00531909	0.00649775	0.00503791
ENSG00000166171	0.62471	-0.272422	-0.291056	-0.320015	0.0243312	0.0529835	0.0220982	0.0271029	0.00834445
ENSG00000107829	-0.3287	0.38518	0.0872434	0.177786	0.0402535	0.0253413	0.0186001	0.0194922	0.0133672
ENSG00000107833	0.607722	-0.208862	-0.0898094	0.10154	0.0248093	0.0712217	0.0193884	0.0180475	0.0119665
ENSG00000120029	0.165766	-0.0297937	0.31195	0.147361	0.042837	0.0235528	0.0254526	0.0248715	0.0344556
ENSG00000166189	0.157786	-0.277617	-0.120601	-0.0755132	0.0391787	0.00582485	0.0205044	0.0167275	0.0150902
ENSG00000198728	0.0745798	0.0716578	-0.0828446	0.21151	0.0112248	0.0053118	0.0101614	0.00670481	0.00599236
ENSG00000148840	0.119691	-0.288617	-0.0678152	-0.111804	0.0609969	0.0460284	0.0110662	0.00924578	0.0108781
ENSG00000166197	0.408237	-0.109855	-0.0890762	0.0696481	0.023006	0.0583887	0.0165911	0.0160043	0.0140878
ENSG00000107862	0.166538	0.336898	-0.0696481	0.167522	0.0211474	0.0250636	0.0112597	0.00810696	0.00964925
ENSG00000107872	-0.226255	0.0545455	0.0142962	0.153226	0.0189058	0.0177484	0.00740299	0.0104621	0.0161338
ENSG00000107874	0.344144	-0.1178	-0.00843109	0.0333578	0.0129151	0.0406731	0.00721574	0.0103837	0.0149433
ENSG00000138111	0.0129995	-0.018793	-0.0417889	0.265029	0.0150995	0.0174662	0.00615847	0.00803576	0.0116112
ENSG00000138107	0.41184	0.0624905	0.288123	0.0956745	0.0337973	0.0215103	0.00994477	0.0166649	0.021067
ENSG00000171206	-0.0859717	0.406264	0.214443	-0.0645161	0.0288177	0.0315836	0.0161631	0.0157359	0.00912103
ENSG00000156398	0.608494	0.0166539	0.268695	-0.155792	0.0135062	0.0164428	0.0213571	0.00682196	0.0063374
ENSG00000166272	-0.564994	0.102215	-0.0564516	0.191349	0.0457946	0.0313297	0.0092174	0.0121003	0.00803803
ENSG00000166275	-0.524324	-0.060657	0.0157625	-0.182918	0.0611951	0.0265584	0.00580623	0.00950155	0.017084
ENSG00000214435	0.00838225	-0.170665	0.0725806	-0.021261	0.0156213	0.00434117	0.0127442	0.0133081	0.00955324
ENSG00000148842	0.198456	-0.0939649	-0.101173	0.129399	0.0132596	0.00894	0.00321841	0.00529872	0.00627777
ENSG00000076685	-0.488288	-0.0025974	0.0124633	-0.0428886	0.0378184	0.0280396	0.0142291	0.0102847	0.0167416
ENSG00000148835	0.598456	0.104966	-0.0128299	-0.0582845	0.0187899	0.0417464	0.0212246	0.0337182	0.0185247
ENSG00000138172	-0.178378	0.225363	0.0736804	-0.0322581	0.0312249	0.0180015	0.0217801	0.0131133	0.0173493
ENSG00000183128	-0.160809	0.0181818	0.179252	0.00329912	0.0113549	0.00712418	0.0107536	0.020504	0.0233282
ENSG00000107957	-0.143887	0.00840336	0.0920088	-0.0571848	0.0266819	0.0388272	0.0283355	0.0214674	0.037192
ENSG00000065613	-0.245302	-0.0206264	-0.137097	-0.0810117	0.0445898	0.00950085	0.0134561	0.0124141	0.0112856
ENSG00000156384	0.182497	0.436211	0.142962	0.0392229	0.0192064	0.0175397	0.0125821	0.0106592	0.013144
ENSG00000148834	0.605663	-0.026738	0.0630499	0.0406891	0.0493481	0.0359332	0.00947978	0.00832751	0.0122935
ENSG00000065621	0.291634	-0.462185	-0.26393	0.0593842	0.00694862	0.00768996	0.00994515	0.0074107	0.0615626
ENSG00000148841	-0.346461	0.201528	-0.0304252	-0.121701	0.066582	0.0443822	0.0131372	0.0196845	0.0264037
ENSG00000120051	-0.061788	0.214973	0.173021	-0.0487537	0.00896764	0.00750238	0.00782992	0.00750894	0.00531843
ENSG00000108039	0.0949807	0.336287	0.131232	0.000366569	0.0164378	0.0136687	0.0141292	0.0137191	0.00647079
ENSG00000148700	-0.543629	0.29534	-0.0322581	0.0546188	0.0264543	0.040204	0.031511	0.0395221	0.0439601
ENSG00000119950	-0.119284	0.113216	-0.212243	0.0806452	0.00884767	0.00278614	0.00875561	0.0140125	0.00790792
ENSG00000119953	-0.141313	-0.108633	-0.269062	0.201246	0.0445558	0.0369089	0.0149693	0.0166605	0.00609604
ENSG00000138166	-0.494208	0.25042	0.18805	0.105205	0.0428733	0.0408845	0.0697781	0.0566634	0.0319996
ENSG00000203867	-0.449108	-0.386096	0.279692	0.021261	0.00215148	0.00824084	0.00535489	0.010604	0.0179299
ENSG00000150593	-0.94157	-0.0747135	-0.1261	-0.0494868	0.0195368	0.071613	0.0292959	0.0129058	0.0303009
ENSG00000234118	-0.201544	0.0909091	-0.0480205	-0.134897	0.0430965	0.0116907	0.016025	0.0154361	0.00890427
ENSG00000108061	-0.125869	0.166387	-0.119135	-0.140396	0.0366463	0.0407258	0.0232877	0.0143485	0.0232798
ENSG00000150594	0.0561241	0.0245989	0.0777126	0.205645	0.0179725	0.00507061	0.00790821	0.00368796	0.00695246
ENSG00000119927	-0.207207	0.0142093	0.318915	-0.058651	0.0213304	0.0251069	0.0128415	0.00574744	0.0138417
ENSG00000197142	-0.390734	0.418487	0.269428	0.0747801	0.0302666	0.0220183	0.012033	0.00794775	0.0205901
ENSG00000023041	0.0975547	-0.00198625	-0.0329912	-0.329179	0.0320783	0.0185676	0.00526872	0.0132364	0.0192986
ENSG00000165806	0.242471	0.237586	0.180718	0.00256598	0.0388824	0.0219116	0.0200159	0.0196842	0.0298085
ENSG00000198924	-0.235006	-0.0933537	-0.0953079	-0.142595	0.0202851	0.00889572	0.0169597	0.0161698	0.0163451
ENSG00000196865	0.645817	-0.171887	0.110704	-0.158724	0.0637752	0.0285981	0.0128118	0.0202078	0.0161014
ENSG00000165813	0.0149302	0.0475172	0.00916422	0.27456	0.0245753	0.0109171	0.00964539	0.00599784	0.00703227
ENSG00000095627	-0.405663	0.036822	-0.0487537	-0.0795455	0.0391409	0.0329067	0.0141873	0.00638731	0.00992097
ENSG00000169129	0.34157	-0.018793	0.0113636	0.0443548	0.0143499	0.0622603	0.0513339	0.044343	0.0655336
ENSG00000099204	-0.473616	-0.126967	-0.179619	0.0223607	0.040453	0.0526306	0.0603206	0.0670476	0.0501085
ENSG00000151553	-0.207207	0.152636	-0.227273	-0.0483871	0.020534	0.0372317	0.00978245	0.0150517	0.0120634
ENSG00000165832	0.0288288	-0.0753247	0.0234604	-0.145528	0.006373	0.0211635	0.0146558	0.00595925	0.0167127
ENSG00000187164	-0.209666	0.177136	0.521309	0.272361	0.0799856	0.0515171	0.0071423	0.00403015	0.00527677
ENSG00000165650	0.234749	0.205195	0.0370235	0.395894	0.0680654	0.00968719	0.0101122	0.0144381	0.013247
ENSG00000170370	0.0632243	0.187166	0.0634164	0.121701	0.00483924	0.00769669	0.0892589	0.0887857	0.0340848
ENSG00000107560	-0.663063	0.47013	0.186217	0.212977	0.0443836	0.0233568	0.0105499	0.0191166	0.0114872
ENSG00000165669	0.0311454	-0.0242934	-0.101906	-0.253299	0.019525	0.00910801	0.00481288	0.00765651	0.00759284
ENSG00000151893	-0.0879078	-0.0175707	0.0355572	0.243402	0.022852	0.0148426	0.00545233	0.0136597	0.0113385
ENSG00000188613	-0.243111	0.100382	0.126466	0.0909091	0.00539137	0.00650341	0.019775	0.0212874	0.0109861
ENSG00000119979	-0.14852	0.112605	-0.0183284	-0.061217	0.0797609	0.0304423	0.012567	0.0342548	0.0293337
ENSG00000183605	0.394337	0.0490451	0.0608504	0.265762	0.0304677	0.0252394	0.00731731	0.00889538	0.010342
ENSG00000198873	-0.749292	-0.332926	-0.218109	-0.000733138	0.0284975	0.0271116	0.0156101	0.0176381	0.0276286
ENSG00000148908	-0.549807	-0.275783	-0.217009	0.0322581	0.0632129	0.0253771	0.0164397	0.0398597	0.0121388
ENSG00000151923	0.331532	0.0912147	-0.289223	0.128299	0.0225939	0.0238267	0.00689364	0.00852385	0.0124877
ENSG00000151929	-0.13565	-0.279756	-0.145161	-0.171921	0.0604832	0.0595451	0.0289522	0.127762	0.0496344
ENSG00000198825	0.406435	-0.0395722	-0.262463	-0.105205	0.0108452	0.010421	0.00624398	0.0131566	0.00459413
ENSG00000197771	0.410039	-0.224446	0.0329912	-0.119868	0.0339378	0.0140578	0.0252035	0.0133831	0.00805548
ENSG00000107651	-0.300644	-0.00229183	0.289956	0.0274927	0.0224662	0.014161	0.0149743	0.00601793	0.0144103
ENSG00000223455	0.434492	-0.0245989	-0.0967742	0.016129	0.0666537	0.050395	0.0247184	0.0329176	0.0264727
ENSG00000120008	-0.268211	-0.113522	-0.00623167	-0.123534	0.0723409	0.0339177	0.0286216	0.0296806	0.0315578
ENSG00000107669	0.146461	0.371429	0.161657	-0.179619	0.0159019	0.00950355	0.0163397	0.00840064	0.0151213
ENSG00000107672	0.673359	0.160886	0.26063	-0.139296	0.0360729	0.0243233	0.0120498	0.0133456	0.00791522
ENSG00000107679	-0.546976	0.170053	-0.22434	-0.0219941	0.0541705	0.0630018	0.0294284	0.0617543	0.0236964
ENSG00000138161	0.089072	0.0579068	0.109604	-0.120235	0.0107692	0.00698691	0.00951303	0.00610019	0.00523571
ENSG00000255624	0.219972	0.165164	0.468475	0.350073	0.00224471	0.00209317	0.0112672	0.00783684	0.00816667
ENSG00000119965	-0.0736165	0.000152788	0.0905425	-0.00769795	0.0189118	0.0179984	0.0106547	0.00828448	0.0188133
ENSG00000179988	0.176577	-0.147135	-0.0337243	-0.0670821	0.0111588	0.0135682	0.0119637	0.0098494	0.0136175
ENSG00000095574	-0.36242	-0.0111536	-0.0571848	-0.0219941	0.0462487	0.0298001	0.0291209	0.014791	0.0250784
ENSG00000196177	-0.505792	0.042628	0.109238	-0.104106	0.00582039	0.00839973	0.0100675	0.00622829	0.00476402
ENSG00000188816	0.511197	-0.105882	-0.146261	0.151393	0.00290973	0.10513	0.0916191	0.0729523	0.0731021
ENSG00000154473	0.116602	0.0689076	0.0304252	-0.0355572	0.0237051	0.0206826	0.0174346	0.0153739	0.0163577
ENSG00000182022	0.0020592	0.0664629	-0.0461877	-0.0656158	0.0871586	0.0262067	0.00702315	0.00594889	0.00367753
ENSG00000065154	-0.0707851	-0.0557678	0.0945748	0.00219941	0.0632793	0.0429938	0.0320556	0.0350013	0.0606927
ENSG00000107902	-0.311712	-0.00993125	0.135997	0.28849	0.0468811	0.0255982	0.021148	0.0125459	0.0217473
ENSG00000189319	-0.778636	-0.163331	-0.113636	0.184018	0.0297167	0.0224498	0.0137429	0.0176378	0.0137879
ENSG00000203791	-0.0144144	0.110772	0.155059	0.218842	0.0171064	0.0128866	0.0147204	0.0047417	0.0111019
ENSG00000165660	-0.249678	0.175248	-0.129399	0.0579179	0.0206737	0.0171294	0.00784338	0.00943723	0.00777219
ENSG00000019995	0.120463	-0.119022	-0.192449	-0.287757	0.0266309	0.0103874	0.00863686	0.0152518	0.0164662
ENSG00000107938	0.494723	0.0863254	-0.00843109	-0.120601	0.0344245	0.0128292	0.0282867	0.0117798	0.0192335
ENSG00000154485	-0.0915599	-0.050573	0.203446	-0.20088	0.00637844	0.00235625	0.00895342	0.00600015	0.00692015
ENSG00000188690	0.675161	0.0808251	0.33871	-0.00953079	0.0394469	0.0254374	0.01379	0.0162249	0.0245606
ENSG00000107949	0.624453	0.182277	0.304619	0.242669	0.0146518	0.0404288	0.0235567	0.00612387	0.0154138
ENSG00000089876	-0.121236	-0.128495	-0.0337243	-0.29912	0.0394046	0.0211371	0.0266018	0.0156437	0.0167749
ENSG00000132334	-0.757014	0.351872	0.215909	0.122434	0.106871	0.0642526	0.0292136	0.025029	0.0286133
ENSG00000148773	0.635638	0.156303	-0.105938	0.0428886	0.00234794	0.0339626	0.0153575	0.0130341	0.0177809
ENSG00000170430	0.379923	-0.352483	-0.133431	-0.183651	0.040963	0.0393444	0.0445126	0.0436828	0.0531276
ENSG00000108010	0.30296	0.00534759	0.34824	0.209311	0.0165088	0.0343178	0.00833514	0.0103999	0.0183906
ENSG00000175470	0.501931	0.303896	0.19868	0.156891	0.0259428	0.0174624	0.0138759	0.0106309	0.00830653
ENSG00000151640	-0.37529	-0.0441558	-0.0216276	-0.0172303	0.0103915	0.0150474	0.0652946	0.0634951	0.0164087
ENSG00000165752	0.519949	0.148663	-0.17632	0.313416	0.0545454	0.0683371	0.0427696	0.0232019	0.0252934
ENSG00000171813	-0.838353	-0.375095	-0.109238	0.0894428	0.0406873	0.0351945	0.00739212	0.00480176	0.00977569
ENSG00000068383	-0.584299	-0.285256	-0.293255	-0.184018	0.0439362	0.0638018	0.0279631	0.0323501	0.0331028
ENSG00000151651	-0.03861	0.137357	0.112903	0.104472	0.0642034	0.0489012	0.01591	0.0205038	0.0240466
ENSG00000198546	0.357529	0.0239878	0.0392229	-0.066349	0.0322101	0.01646	0.0118325	0.00866143	0.0166893
ENSG00000127884	0.766023	-0.0362108	0.0142962	-0.107771	0.0231044	0.0372673	0.0176274	0.0258989	0.0117013
ENSG00000148832	0.351609	0.104354	0.282625	0.0333578	0.0348943	0.0330091	0.0160425	0.0106112	0.0097034
ENSG00000148824	0.501673	0.199389	0.517962	0.111804	0.0249274	0.0218543	0.0164884	0.00497879	0.00865974
ENSG00000130649	-0.538363	0.0979374	0.0887097	-0.120235	0.0104148	0.0149341	0.0094497	0.00692075	0.00996024
ENSG00000177951	-0.38018	0.122383	-0.00733138	-0.0351906	0.0288762	0.0125646	0.0153381	0.00651764	0.00714952
ENSG00000177963	0.341828	-0.139496	0.0505865	-0.0652493	0.0276412	0.00819804	0.0122668	0.00942707	0.0137752
ENSG00000185627	0.298069	-0.0777693	-0.0916422	0.0967742	0.0205353	0.0206785	0.0119826	0.00817607	0.0118923
ENSG00000142102	-0.692149	0.170665	0.0916422	0.271261	0.0916533	0.0734269	0.0176575	0.032292	0.0230219
ENSG00000185201	-0.408752	0.323759	0.193182	0.431085	0.0916141	0.0264695	0.0282676	0.0320173	0.0235509
ENSG00000142089	-0.674131	-0.199694	-0.21261	0.100073	0.117366	0.120932	0.171109	0.159498	0.168782
ENSG00000182272	-0.101026	0.0814362	0.262097	0.388196	0.00321779	0.00334343	0.0125157	0.00323905	0.0077157
ENSG00000185187	-0.272844	-0.0887701	-0.085044	-0.0260264	0.0242386	0.0295355	0.00587665	0.00790785	0.00947772
ENSG00000185101	-0.241184	0.228724	-0.0835777	0.319282	0.0251297	0.0130884	0.00465638	0.00552528	0.0130632
ENSG00000174915	0.401802	-0.25806	-0.214809	-0.232771	0.0320381	0.0116763	0.0143558	0.0209637	0.0232963
ENSG00000174775	0.418275	-0.0676853	-0.199047	-0.195015	0.045923	0.0372562	0.0165165	0.0109879	0.0183388
ENSG00000161328	-0.46435	-0.24767	0.16349	-0.22324	0.0510422	0.0154284	0.00800723	0.00861944	0.00607584
ENSG00000099849	0.254569	-0.0218487	0.0315249	-0.178152	0.0203677	0.0212133	0.0118967	0.018097	0.0226341
ENSG00000185507	-0.563192	0.0313216	0.135997	-0.0791789	0.0316054	0.0392586	0.0206747	0.0229134	0.0381169
ENSG00000177030	-0.138224	-0.170053	-0.0102639	-0.27676	0.025947	0.017401	0.00870775	0.018081	0.0101247
ENSG00000177042	-0.0365508	0.0258212	0.000733138	-0.440616	0.0378138	0.0185128	0.0122675	0.00764962	0.0119116
ENSG00000177156	0.0761905	0.0851031	0.344575	-0.163123	0.0598827	0.0241436	0.0112046	0.00511685	0.0147532
ENSG00000177225	0.158044	0.202139	-0.225073	-0.0406891	0.0202362	0.0225388	0.00708668	0.00979732	0.0101482
ENSG00000184524	-0.156381	0.000152788	0.190616	-0.0549853	0.0112465	0.0101808	0.00559752	0.00616931	0.0147558
ENSG00000177542	0.453539	-0.129717	0.108504	0.0304252	0.0309979	0.0278999	0.017904	0.0101762	0.0123663
ENSG00000177595	0.549035	0.0811306	-0.0139296	-0.109604	0.0344805	0.0293377	0.0130643	0.0151018	0.0115316
ENSG00000177600	0.0268041	0.211644	0.0513196	0.10393	0.000227796	0.00396685	0.00552822	0.00991232	0.00236946
ENSG00000177666	-0.440412	-0.0533231	-0.255499	-0.264296	0.0207359	0.0299177	0.0100053	0.00901207	0.0132557
ENSG00000177685	0.421622	0.165164	0.25	-0.129765	0.0564514	0.0458001	0.0247895	0.0195938	0.0169914
ENSG00000177697	-0.158044	0.242781	0.168622	0.216642	0.0435763	0.0450315	0.0276323	0.0296657	0.0217284
ENSG00000177700	0.170399	0.239725	0.36217	0.164589	0.0256309	0.0235898	0.0142802	0.0106129	0.0168247
ENSG00000214063	-0.316088	-0.206417	-0.0989736	0.205279	0.0668636	0.0351561	0.0358243	0.0553989	0.043119
ENSG00000183020	-0.263835	0.135218	-0.0315249	0.218109	0.00998209	0.0231234	0.00789133	0.00499176	0.00376186
ENSG00000078902	-0.418275	-0.0481283	-0.287757	-0.0304252	0.025092	0.0251391	0.00953108	0.00946229	0.00464957
ENSG00000182208	-0.525611	-0.265699	-0.197947	-0.263563	0.0274278	0.0184827	0.0180847	0.0179643	0.0122612
ENSG00000117984	-0.495238	0.0884645	-0.0131965	0.169721	0.0875102	0.124086	0.0154038	0.0191543	0.0233345
ENSG00000130592	0.466529	0.385791	0.0311584	-0.0458211	0.0354074	0.0104099	0.019131	0.0317577	0.0197464
ENSG00000183734	-0.281596	-0.086631	-0.222874	0.0971408	0.089172	0.0574471	0.00813372	0.00690931	0.00827048
ENSG00000064201	-0.56731	-0.178304	0.013563	0.0579179	0.0250523	0.0517288	0.0109696	0.00262938	0.00932564
ENSG00000110651	-0.50296	0.023071	-0.202713	-0.264663	0.0446247	0.0230672	0.0161169	0.00983195	0.0100272
ENSG00000184281	0.0975547	-0.194194	-0.0934751	0.131965	0.0235871	0.015379	0.0171294	0.0100159	0.00815621
ENSG00000254827	-0.303732	-0.143163	-0.245968	0.242302	0.0313159	0.0181113	0.00916905	0.00683918	0.00554724
ENSG00000205531	0.0671815	-0.0832697	0.174487	-0.218842	0.0169073	0.0308692	0.013505	0.0122871	0.0191042
ENSG00000110619	-0.49704	0.150191	0.262097	-0.098607	0.0133644	0.0364651	0.0186816	0.0207695	0.0258025
ENSG00000005801	-0.18121	-0.247059	-0.183651	-0.056085	0.0231906	0.0207741	0.0121361	0.00896518	0.018119
ENSG00000129744	0.19655	0.535523	-0.106305	0.269062	0.0115574	0.00543217	0.0093931	0.00604259	0.0055534
ENSG00000110713	0.0877735	0.0423224	0.360337	-0.00183284	0.0223185	0.0196394	0.00713256	0.0190526	0.00902835
ENSG00000148985	0.157014	0.233613	-0.0461877	0.287023	0.0330882	0.0268166	0.0155368	0.00687572	0.0221657
ENSG00000177105	-0.0314028	-0.239419	0.0795455	-0.142962	0.0106261	0.0214166	0.0115801	0.0168046	0.0170041
ENSG00000167323	-0.589704	0.164553	-0.0208944	0.106672	0.0225421	0.0284539	0.0101438	0.0227224	0.007161
ENSG00000167325	0.604118	0.135829	0.0890762	0.045088	0.0247652	0.0644446	0.00893012	0.0136106	0.0165062
ENSG00000132109	-0.636036	0.290451	0.441716	0.0047654	0.0453311	0.0215106	0.0110814	0.0146128	0.0158556
ENSG00000167333	-0.530502	-0.131245	0.231672	0.0271261	0.0303292	0.0214394	0.016084	0.020757	0.00906972
ENSG00000176900	0.466409	0.176471	0.131598	-0.120601	0.0109491	0.0226729	0.00825238	0.00579033	0.00716551
ENSG00000175518	-0.378893	-0.0481283	-0.0597507	-0.0443548	0.0169712	0.00900265	0.0098606	0.0127042	0.0172711
ENSG00000121236	0.302703	0.0279603	0.0692815	-0.342009	0.00245792	0.0243407	0.0226454	0.0235863	0.0427337
ENSG00000132256	-0.0157014	0.270283	0.17412	-0.133431	0.0307635	0.0309393	0.0164536	0.0252062	0.0196041
ENSG00000132274	-0.551094	0.249809	0.27676	0.195381	0.032033	0.0468073	0.0208105	0.0222894	0.0327942
ENSG00000181023	0.0197191	0.404431	-0.175587	-0.0722141	0.0125857	0.00177162	0.00955587	0.0121414	0.0113513
ENSG00000180988	0.195624	0.183499	-0.407625	0.034824	0.0107287	0.00381914	0.00615145	0.0059186	0.00721437
ENSG00000051009	-0.0697555	0.0435447	-0.377199	0.145528	0.0583692	0.0176878	0.00990587	0.00796229	0.0108735
ENSG00000170955	0.650965	0.199694	0.0934751	0.220674	0.0310161	0.0213256	0.0793827	0.0443713	0.0973952
ENSG00000166311	-0.106306	0.192666	-0.0197947	0.295088	0.0202298	0.0148803	0.00803022	0.00636833	0.00457589
ENSG00000110171	0.0339768	-0.0951872	0.0223607	0.056085	0.0131654	0.00672417	0.0114217	0.00466324	0.00427344
ENSG00000132254	-0.166066	0.212529	0.0964076	0.098607	0.0308046	0.00634472	0.0128893	0.00746559	0.00698486
ENSG00000132286	-0.386615	0.197555	-0.1239	0.168988	0.0382916	0.0313111	0.0175458	0.0111764	0.00682392
ENSG00000179532	-0.241956	0.0139037	0.0769795	0.013563	0.0239394	0.00761457	0.00400247	0.0052055	0.00740903
ENSG00000132275	0.517632	-0.0887701	-0.150293	-0.0934751	0.023129	0.0218911	0.00920061	0.0129673	0.00939681
ENSG00000166333	0.363449	0.231474	0.170455	-0.273827	0.0413461	0.0345415	0.013386	0.0107136	0.0118337
ENSG00000166337	0.716345	-0.0175707	0.467009	0.221041	0.012073	0.0150271	0.00828083	0.0104694	0.015172
ENSG00000166340	-0.63758	0.0600458	-0.0370235	0.11327	0.019036	0.0575869	0.0409788	0.0348069	0.0224385
ENSG00000158042	0.698327	0.0472116	0.16239	0.0590176	0.0202662	0.0316704	0.011412	0.00949097	0.0247212
ENSG00000149054	0.766023	0.216807	0.190249	0.115836	0.0120043	0.0264748	0.031048	0.00823248	0.0226304
ENSG00000166387	-0.215444	0.51016	0.126466	0.215176	0.0567431	0.0411441	0.0285471	0.0116894	0.0202378
ENSG00000166394	0.300129	-0.187471	0.0993402	0.202713	0.0311901	0.0469821	0.0618914	0.042822	0.0920577
ENSG00000175390	0.25148	-0.137051	-0.102273	-0.148827	0.0214641	0.00738989	0.0087236	0.0101185	0.0126801
ENSG00000130413	0.0046332	-0.0854087	0.00513196	0.229106	0.0239671	0.0206107	0.0105503	0.0159006	0.0103077
ENSG00000166452	0.765766	-0.292284	0.0648827	0.164956	0.0272584	0.0228736	0.013693	0.0122951	0.0360186
ENSG00000175352	-0.145827	0.0988541	-0.30132	0.0744135	0.100741	0.00886031	0.0118826	0.020963	0.0115987
ENSG00000184014	-0.0782497	0.337204	0.00183284	0.1239	0.0416958	0.0184234	0.0340546	0.0188616	0.0145337
ENSG00000166478	0.136165	-0.00320856	0.039956	0.00806452	0.0346856	0.0150757	0.0186783	0.00940637	0.00598893
ENSG00000166483	0.457143	0.172498	0.243035	0.0912757	0.052613	0.0308561	0.00774008	0.0125018	0.0113225
ENSG00000239470	-0.0761905	-0.196639	0.0678152	-0.0403226	0.0212589	0.035509	0.0203602	0.015764	0.0201045
ENSG00000133789	-0.122523	0.173109	0.178886	0.289956	0.0710301	0.058125	0.042238	0.0297459	0.0396985
ENSG00000133812	-0.104084	0.331398	0.164956	0.165689	0.0301754	0.00715882	0.0131926	0.00811954	0.00768945
ENSG00000148926	-0.0378378	0.0261268	-0.0615836	-0.013563	0.123889	0.0595892	0.107402	0.12069	0.0693124
ENSG00000133805	-0.205148	-0.0258212	0.197947	0.03739	0.0263733	0.00721226	0.02206	0.00736939	0.0219911
ENSG00000110315	-0.0707851	0.00473644	0.0205279	0.374267	0.0333863	0.0219788	0.0109988	0.0206804	0.00843609
ENSG00000072952	-0.168882	-0.000152788	0.125733	-0.0109971	0.00583621	0.00132905	0.00709072	0.00725153	0.0104717
ENSG00000198730	-0.200515	0.0631016	0.0329912	0.142962	0.0233772	0.0240207	0.0109959	0.00503057	0.00802836
ENSG00000110321	-0.196654	-0.00381971	0.0780792	0.278959	0.0132759	0.00401782	0.0135169	0.0149045	0.00650552
ENSG00000236287	-0.559073	0.187777	0.0722141	0.106672	0.0268689	0.0204035	0.00563775	0.00477652	0.0137932
ENSG00000110328	0.213141	-0.0991597	-0.0527859	0.117669	0.00184648	0.0249076	0.0329662	0.0455894	0.0310444
ENSG00000254598	0.524839	-0.0383499	-0.212977	0.206745	0.0215332	0.0476238	0.00992541	0.00990322	0.00846433
ENSG00000170242	-0.406075	0.174332	0.000733138	-0.166789	0.0229829	0.0221787	0.0104172	0.0166633	0.010349
ENSG00000133794	-0.60695	-0.0456837	0.16349	-0.0868768	0.031429	0.0225336	0.00858161	0.00790836	0.0172551
ENSG00000148925	0.292407	0.144385	0.459677	0.220308	0.0156738	0.0193608	0.016869	0.0178153	0.0164641
ENSG00000197601	-0.368597	0.0322383	0.388563	-0.171188	0.0501817	0.0271641	0.014207	0.00596525	0.00927112
ENSG00000133818	0.583526	0.246448	-0.0857771	0.0183284	0.0898805	0.0504758	0.0117696	0.0147651	0.0113577
ENSG00000129083	-0.56242	0.159969	-0.198314	0.225806	0.0122107	0.0504215	0.00626732	0.00309657	0.0149632
ENSG00000129084	0.353153	0.0637128	0.101906	0.00219941	0.0314809	0.0315896	0.0107831	0.0187497	0.024694
ENSG00000152270	-0.304762	0.0569901	-0.00549853	-0.018695	0.0560471	0.11723	0.0196184	0.0110783	0.010655
ENSG00000186104	-0.209266	0.121467	-0.127933	-0.00366569	0.0666564	0.0496293	0.0207708	0.0282959	0.0360571
ENSG00000110696	-0.240154	0.26356	-0.286657	-0.0993402	0.0240397	0.0143507	0.00707554	0.0105782	0.00873314
ENSG00000166689	-0.181725	-0.101604	-0.105938	0.144795	0.00621178	0.0178084	0.00854386	0.0169023	0.00750202
ENSG00000201784	0.227027	0.415737	0.082478	0.161657	0.0135599	0.0248015	0.0341571	0.0273578	0.0278024
ENSG00000011405	-0.00720721	0.0114591	-0.00183284	-0.0458211	0.00553532	0.0113567	0.00871671	0.00516165	0.0174744
ENSG00000188211	-0.447876	0.255615	0.0454545	0.310484	0.0101039	0.0302771	0.0153995	0.0208959	0.0162794
ENSG00000129158	0.0936937	-0.0304049	-0.0208944	0.109604	0.0399959	0.0137173	0.0198761	0.0123357	0.0102241
ENSG00000110756	-0.350064	-0.143468	0.22434	-0.231672	0.0357885	0.0162839	0.0171293	0.012685	0.0161102
ENSG00000134333	0.605663	-0.171276	-0.0714809	-0.264663	0.0159527	0.041883	0.0160935	0.00756962	0.0157676
ENSG00000166796	-0.12175	-0.292895	-0.204912	-0.389663	0.0185803	0.0274979	0.0571862	0.0408396	0.0428879
ENSG00000166800	0.228557	0.135218	-0.0201613	0.139663	0.00733024	0.00694472	0.00734003	0.0113599	0.0114432
ENSG00000151116	0.0646075	0.0355997	0.242669	0.0359238	0.0147321	0.0108355	0.00958286	0.014469	0.0113862
ENSG00000179119	0.458945	0.460963	0.128666	0.142962	0.0718657	0.0186239	0.0160355	0.0266682	0.0149866
ENSG00000177054	0.0301158	0.139801	0.183651	-0.16349	0.0250942	0.0156762	0.0141913	0.0121929	0.0166669
ENSG00000129173	0.580434	0.232391	-0.155792	-0.0648827	0.00184648	0.0215237	0.0123156	0.0029945	0.00328513
ENSG00000255308	-0.0776812	0.13094	-0.0934751	0.17632	0.0210941	0.00334343	0.00979705	0.00838713	0.0108781
ENSG00000166833	-0.498842	-0.0025974	0.11107	-0.313783	0.00615957	0.0172442	0.0134756	0.020215	0.0322015
ENSG00000109854	0.170656	0.123606	0.153226	0.192449	0.0384643	0.0109611	0.0244387	0.0311133	0.0305642
ENSG00000185238	0.46538	0.103743	0.353739	0.351173	0.0465723	0.0544599	0.0186319	0.01611	0.0158639
ENSG00000148935	0.326352	-0.108327	-0.183651	-0.153592	0.0254321	0.0154326	0.0780316	0.0661642	0.0606849
ENSG00000134343	0.216478	-0.0545455	0.11327	-0.460411	0.00184648	0.00154008	0.0128826	0.0333881	0.0286617
ENSG00000109881	0.537452	0.0652406	0.0597507	0.0505865	0.020168	0.0580435	0.0176893	0.0154136	0.0199622
ENSG00000148943	0.102709	0.294118	0.188416	-0.166056	0.00456839	0.00773441	0.0118534	0.0194841	0.0103407
ENSG00000176697	0.183867	0.0961039	0.179985	-0.0755132	0.0142355	0.00362923	0.00641114	0.00634873	0.00436134
ENSG00000121621	0.60583	0.226891	0.284091	-0.159091	0.00494051	0.0454139	0.0139031	0.0192702	0.00504065
ENSG00000255450	-0.132819	-0.129717	-0.247801	-0.079912	0.0498176	0.013523	0.0118151	0.00531618	0.00381975
ENSG00000152219	-0.61982	0.0377387	-0.0516862	-0.208944	0.0289148	0.0425586	0.00994773	0.0220026	0.0274259
ENSG00000109911	0.602059	0.101604	0.278959	0.0564516	0.0383894	0.0221219	0.014664	0.0121553	0.0148293
ENSG00000049449	0.120662	0.0658518	0.0861437	0.00733138	0.00530161	0.00556329	0.00436809	0.0064309	0.00530498
ENSG00000184937	-0.0346337	0.0252101	-0.438783	0.141496	0.0107378	0.00615538	0.0138172	0.0115859	0.0056801
ENSG00000149100	0.0978121	-0.0441558	-0.126833	0.0142962	0.0226095	0.0286304	0.00922706	0.00546727	0.00614378
ENSG00000135378	-0.298584	-0.18961	-0.130499	0.00623167	0.0563024	0.0189924	0.00865497	0.0110308	0.0118228
ENSG00000060749	-0.182497	0.0331551	-0.416789	-0.132331	0.0255209	0.00902843	0.00694295	0.0109961	0.00408329
ENSG00000121690	0.161187	0.166387	-0.160924	0.118402	0.00184648	0.00251282	0.01236	0.0165511	0.0320198
ENSG00000176148	0.49704	-0.46249	-0.274194	-0.0293255	0.0294298	0.0302107	0.0236316	0.018855	0.0347215
ENSG00000176102	0.569884	0.0847976	-0.110337	0.111437	0.0476495	0.0550599	0.015948	0.0152488	0.0305916
ENSG00000110422	0.0728677	-0.276394	-0.116569	-0.0458211	0.0235507	0.0041028	0.00393214	0.00654756	0.00469912
ENSG00000110427	-0.43037	0.094576	0.0722141	0.22324	0.00737403	0.0037913	0.0312081	0.0383773	0.0447967
ENSG00000110429	-0.602059	0.220168	0.162757	-0.0938416	0.013756	0.00860004	0.00898831	0.00557183	0.0103393
ENSG00000135387	0.53565	0.0355997	-0.199047	-0.0326246	0.0244257	0.0352748	0.0128459	0.0140463	0.0101799
ENSG00000135372	0.126641	-0.0386555	-0.18915	-0.0326246	0.0332982	0.0195003	0.0138323	0.0121203	0.0141874
ENSG00000166016	0.0927988	0.141635	0.268695	0.00806452	0.00981384	0.0168065	0.00611176	0.00691192	0.00809296
ENSG00000110435	0.663578	0.0576012	0.160191	0.0498534	0.0221798	0.0199692	0.0180432	0.00986681	0.00849648
ENSG00000026508	-0.365766	0.433155	0.152493	0.117669	0.0371249	0.0575088	0.0199908	0.039972	0.0418609
ENSG00000179431	0.525869	0.0768526	0.138196	0.0575513	0.00600167	0.0638974	0.0225202	0.0402707	0.0320991
ENSG00000166326	-0.549292	-0.207334	0.124633	-0.0711144	0.0460115	0.027847	0.00681715	0.0145734	0.0144518
ENSG00000110442	-0.001287	-0.062796	-0.182918	-0.0942082	0.0368157	0.0246292	0.0137849	0.0126202	0.014683
ENSG00000135362	-0.134372	0.0319352	0.0355572	-0.0645161	0.0483357	0.0545275	0.00624157	0.00449778	0.00410573
ENSG00000175104	-0.441956	-0.0524064	0.00219941	-0.315982	0.0538433	0.0144928	0.00887181	0.00878935	0.00680065
ENSG00000166352	-0.0813385	-0.46738	-0.350073	-0.283724	0.0523053	0.0458685	0.094142	0.0852432	0.0645731
ENSG00000148948	-0.237868	0.239725	0.250367	0.173387	0.00639458	0.0257764	0.0253225	0.0247515	0.0163515
ENSG00000149084	-0.249678	0.275477	0.365836	0.195748	0.0315326	0.0392071	0.0142905	0.0199539	0.0159083
ENSG00000166199	0.402831	0.196028	-0.120235	0.11217	0.02546	0.0124493	0.0168086	0.0160825	0.0101085
ENSG00000187479	-0.394595	-0.279756	-0.066349	0.142595	0.0732212	0.049095	0.0184812	0.0829708	0.0416294
ENSG00000110455	-0.285714	-0.286478	-0.0392229	0.0674487	0.0290084	0.0232468	0.0149471	0.00850055	0.00933739
ENSG00000151348	-0.215959	0.260504	0.227273	-0.00146628	0.0171707	0.0214603	0.00570028	0.0046102	0.0168046
ENSG00000085117	-0.498327	-0.257754	-0.0285924	0.0535191	0.0535395	0.060677	0.03545	0.0251719	0.0208638
ENSG00000157570	-0.00915185	0.301451	-0.131232	0.153226	0.0237007	0.00576525	0.0084338	0.01039	0.0144202
ENSG00000175274	0.193632	-0.245225	0.0421554	-0.131965	0.0127818	0.00458368	0.00749993	0.0113154	0.00723258
ENSG00000214934	-0.43166	-0.132468	-0.145894	-0.417155	0.0314776	0.023753	0.0194709	0.00973078	0.0145867
ENSG00000181830	-0.20592	0.150497	0.170455	0.0142962	0.0232099	0.0195941	0.0149327	0.0192804	0.0158232
ENSG00000121671	-0.469241	-0.233613	0.122067	0.0934751	0.0545568	0.0170081	0.0210133	0.00726524	0.00648307
ENSG00000121680	-0.236036	-0.226585	-0.0634164	0.154326	0.0291875	0.0114192	0.0150544	0.00746205	0.012542
ENSG00000135365	-0.569884	-0.228724	-0.306818	-0.18695	0.0282392	0.0269453	0.0181245	0.0136079	0.0255934
ENSG00000110492	-0.56731	-0.350344	-0.137097	0.341642	0.0313433	0.0846239	0.0440078	0.0276351	0.0637357
ENSG00000110497	-0.217503	-0.3589	-0.33761	-0.142962	0.0161675	0.0119101	0.00290655	0.00846978	0.00597112
ENSG00000180423	-0.0921493	0.0218487	0.218842	0.0487537	0.0548219	0.014167	0.00810804	0.00683413	0.0146134
ENSG00000175224	-0.314543	-0.114744	-0.0168622	-0.335777	0.00695744	0.0127326	0.00526802	0.0049104	0.00403863
ENSG00000175220	-0.23758	-0.0939649	0.132331	-0.00109971	0.032046	0.0236095	0.018438	0.0140001	0.0128993
ENSG00000175213	-0.33668	-0.102827	0.0366569	0.0337243	0.0384649	0.00692207	0.0114464	0.0104892	0.00878454
ENSG00000175216	0.564479	0.336898	-0.0733138	0.100073	0.0126268	0.0235815	0.00726229	0.0127202	0.00479793
ENSG00000149179	-0.00592021	-0.108021	0.151393	0.111804	0.0119984	0.0178941	0.0153182	0.0191388	0.0201565
ENSG00000149182	-0.0200772	0.164248	0.339809	0.134164	0.0159555	0.0146409	0.0125127	0.0135924	0.0150896
ENSG00000165912	-0.018018	-0.126662	-0.0953079	-0.319648	0.010453	0.00690361	0.0158202	0.00356887	0.0133428
ENSG00000134574	0.418275	-0.192666	0.157991	0.271261	0.0281677	0.0176608	0.0166619	0.0186815	0.0208037
ENSG00000025434	-0.417503	-0.0936593	-0.319282	-0.228739	0.0159223	0.0716256	0.0106643	0.00866428	0.00919013
ENSG00000110514	-0.360103	-0.328953	-0.108504	-0.313783	0.0217964	0.0214742	0.00731836	0.0105845	0.00757957
ENSG00000066336	-0.283398	-0.164859	0.179985	-0.105205	0.0701037	0.0703394	0.0087979	0.0276322	0.0200146
ENSG00000165915	0.289833	-0.0236822	0.0703812	0.047654	0.0196126	0.0174452	0.00717608	0.01254	0.00876455
ENSG00000165916	0.578636	0.0646295	0.156525	-0.0113636	0.0250366	0.0396365	0.016454	0.00319339	0.0251776
ENSG00000149187	-0.0393822	-0.0502674	-0.107038	-0.0190616	0.012354	0.0135723	0.00734089	0.0142517	0.00744346
ENSG00000123444	-0.120978	0.0453782	-0.0245601	0.129032	0.0383382	0.0190425	0.00740547	0.00812588	0.00708969
ENSG00000213619	0.510682	-0.217723	-0.128666	-0.161657	0.0465326	0.0254825	0.00901709	0.00671645	0.00753938
ENSG00000109919	0.40695	0.00626432	0.253666	0.193548	0.0159448	0.0136146	0.00771604	0.0126964	0.00884356
ENSG00000030066	0.0944659	0.117189	0.0652493	0.03739	0.0595436	0.0214271	0.0220881	0.0169641	0.0137799
ENSG00000149177	-0.236401	-0.170359	0.124633	0.154326	0.0287069	0.0076806	0.00872194	0.00324536	0.00555143
ENSG00000149136	0.528185	-0.362872	-0.446848	-0.0670821	0.0238252	0.0363947	0.0203258	0.0208701	0.0228969
ENSG00000134802	0.147748	-0.0640183	-0.0949413	0.0861437	0.0128326	0.0201472	0.0180003	0.0141874	0.0127102
ENSG00000149150	-0.321493	-0.174026	-0.0381232	-0.162757	0.00358338	0.0155354	0.00813888	0.0101064	0.0118374
ENSG00000134809	0.370142	-0.133995	0.0722141	-0.415323	0.0494311	0.0986849	0.0688092	0.0835921	0.0823347
ENSG00000156587	-0.0911197	0.0637128	0.222507	0.172654	0.0432261	0.0234752	0.0127448	0.0137999	0.0104668
ENSG00000149131	-0.0162162	-0.0869366	0.205279	0.157991	0.013087	0.0654643	0.00552618	0.00483643	0.005245
ENSG00000166793	-0.552173	-0.0349885	-0.0997067	0.27676	0.00193389	0.0194436	0.0191	0.0233543	0.00844356
ENSG00000172409	0.314028	-0.0511841	-0.324413	0.123167	0.0526355	0.0157733	0.0212078	0.00844762	0.00589039
ENSG00000156599	0.134878	0.0808251	0.298387	0.0516862	0.021024	0.00767751	0.012047	0.00917532	0.0171523
ENSG00000156603	-0.336937	0.193583	0.0945748	0.0538856	0.0399226	0.0258152	0.0138999	0.0160332	0.0177814
ENSG00000198561	0.0531546	-0.146524	0.142962	-0.137463	0.00573388	0.00120082	0.00650047	0.00662053	0.00332917
ENSG00000186660	0.264093	0.169137	0.00366569	-0.280059	0.0326928	0.0161061	0.00466701	0.0119171	0.0103207
ENSG00000189057	0.57597	0.0325439	0.312317	-0.0645161	0.0240961	0.0138513	0.0101542	0.0108543	0.006639
ENSG00000166801	0.627027	0.171276	0.143328	0.0307918	0.0227576	0.0325997	0.0151307	0.013129	0.0147583
ENSG00000197629	-0.30493	-0.116272	0.0747801	0.0439883	0.0349023	0.00950008	0.00833683	0.00860672	0.0124377
ENSG00000110048	-0.0332046	0.121161	-0.101906	-0.20088	0.0288148	0.020351	0.00705331	0.0130849	0.0115612
ENSG00000166889	-0.183269	-0.0768526	-0.343842	0.0527859	0.0254705	0.0241042	0.0145826	0.00743612	0.0140129
ENSG00000166900	-0.578893	-0.304507	-0.129765	-0.0700147	0.105068	0.0295569	0.0264356	0.0281889	0.0230445
ENSG00000166902	0.50296	-0.0756303	0.189883	0.0142962	0.020315	0.0481655	0.0233315	0.00736469	0.00330614
ENSG00000110077	-0.529987	-0.495798	-0.0113636	0.0769795	0.10112	0.0644395	0.00559938	0.0160373	0.00153625
ENSG00000166927	-0.28314	-0.306035	-0.26173	-0.355205	0.0482266	0.109101	0.0238902	0.0205897	0.0925541
ENSG00000166928	-0.246669	-0.220779	-0.287757	-0.516496	0.0383017	0.00988603	0.0081141	0.00735801	0.0249498
ENSG00000156738	-0.229086	-0.198167	-0.230572	-0.104839	0.0240397	0.0722556	0.0313996	0.0211526	0.0449764
ENSG00000110104	0.531017	-0.0762414	0.229106	-0.0865103	0.0447028	0.0603619	0.0113163	0.0133743	0.0112437
ENSG00000110107	-0.0882883	-0.145607	-0.168988	-0.101906	0.0378325	0.0225293	0.0130534	0.0149963	0.0150368
ENSG00000110108	0.360103	0.151719	0.0707478	0.329545	0.0302597	0.0172817	0.023576	0.0102163	0.0222922
ENSG00000006118	0.550837	-0.00932009	-0.0256598	0.0296921	0.00823791	0.0186363	0.00879442	0.011824	0.0143074
ENSG00000110446	-0.209009	-0.10191	0.0461877	0.249267	0.0479606	0.0765447	0.0195459	0.0257702	0.0203283
ENSG00000013725	0.0108108	-0.236669	0.00256598	0.171921	0.103654	0.12555	0.0195372	0.0113781	0.0427483
ENSG00000110448	-0.143887	0.113242	0.183653	-0.195525	0.0716831	0.115317	0.00675826	0.00790969	0.00640373
ENSG00000167987	-0.170142	-0.167914	-0.0549853	-0.0670821	0.0708321	0.0376168	0.0249668	0.0170713	0.0131186
ENSG00000167992	0.378893	-0.187777	0.165689	0.38783	0.00144598	0.0223724	0.0345168	0.0238491	0.0285278
ENSG00000167986	0.119434	0.16822	0.503299	0.166789	0.0214163	0.00863094	0.00684559	0.0110978	0.0077536
ENSG00000149476	0.728185	0.0206264	0.318548	0.132331	0.0281359	0.0267143	0.0220098	0.0180131	0.0132397
ENSG00000162144	0.034749	-0.036822	0.18585	0.139296	0.067692	0.0510103	0.0431896	0.0607429	0.0501546
ENSG00000149483	-0.164479	-0.147441	0.257331	0.0652493	0.04259	0.0351558	0.0167632	0.0300199	0.0239513
ENSG00000187049	-0.379665	-0.0820474	-0.280059	-0.00879765	0.00576691	0.0245591	0.0182022	0.00786391	0.0128341
ENSG00000149485	0.214672	0.138273	0.113636	-0.0597507	0.0615442	0.0728521	0.0101268	0.0227515	0.0100944
ENSG00000134824	0.212613	0.301451	0.325147	0.0553519	0.00505357	0.053367	0.0226741	0.0136688	0.0142347
ENSG00000167996	-0.0151866	-0.000152788	0.226173	0.183651	0.0791506	0.0572858	0.0327545	0.0417424	0.0356028
ENSG00000255553	-0.0451796	-0.0172651	-0.28849	0.0436217	0.0236518	0.011509	0.00642703	0.00802181	0.00930007
ENSG00000149503	0.825997	0.331398	-0.107771	-0.0524194	0.0101907	0.076379	0.011092	0.0266347	0.011378
ENSG00000124942	-0.244015	0.374179	0.164223	0.241569	0.0258015	0.0368806	0.0269314	0.0103578	0.0380665
ENSG00000149016	0.103475	-0.216196	-0.187317	0.013563	0.0233579	0.0137708	0.0109611	0.0124731	0.0125596
ENSG00000149480	0.452252	0.046906	0.364003	-0.167889	0.0221992	0.0311949	0.0134615	0.00619174	0.0147447
ENSG00000149499	0.297297	-0.0322383	0.171188	0.0113636	0.0289601	0.0373919	0.0151932	0.00724626	0.0196211
ENSG00000149489	0.0555985	0.0349885	-0.23717	0.200147	0.0149975	0.013256	0.0112643	0.0131542	0.00867766
ENSG00000149541	-0.0370656	-0.034683	0.267962	-0.0271261	0.0132505	0.0264055	0.0181173	0.015164	0.0106201
ENSG00000185085	0.296782	-0.0466005	0.135997	-0.0755132	0.0189981	0.0203704	0.0133537	0.0140788	0.00798253
ENSG00000162191	-0.719691	-0.0322383	-0.201979	-0.0725806	0.0323139	0.0213798	0.00458882	0.00888206	0.00826511
ENSG00000214753	-0.53462	0.25317	-0.140762	-0.252933	0.0251312	0.0216208	0.00958724	0.0260076	0.0157708
ENSG00000162222	0.311197	-0.138885	-0.172287	-0.364736	0.00955406	0.017676	0.00621338	0.00932599	0.0155225
ENSG00000185670	-0.100129	-0.0221543	0.0421554	-0.0964076	0.0172827	0.0111467	0.0102004	0.0100455	0.0103074
ENSG00000168002	0.477735	-0.32987	-0.25	0.185484	0.0225527	0.0175671	0.00443827	0.0108576	0.00508643
ENSG00000162227	0.499356	0.24767	0.391496	0.226173	0.0448809	0.0258975	0.0125014	0.0112788	0.0128444
ENSG00000185475	0.137709	-0.280367	-0.0146628	0.107038	0.0119679	0.0249978	0.0176302	0.00709544	0.00965926
ENSG00000168569	0.306821	0.0340718	0.364003	0.0608504	0.0187528	0.025694	0.00635493	0.00372345	0.0044323
ENSG00000162231	-0.179665	-0.0814362	-0.181818	-0.0311584	0.0258084	0.0352564	0.00932068	0.0126918	0.0119021
ENSG00000162236	-0.0998713	-0.0316272	-0.189883	-0.0978739	0.024487	0.0199401	0.00341357	0.0112667	0.0117612
ENSG00000133316	-0.220077	-0.0215432	-0.181452	-0.0582845	0.0592005	0.0207583	0.00956286	0.0148885	0.0210576
ENSG00000207424	0.40067	0.0964095	0.141129	0.0920088	0.00749172	0.0247967	0.0114823	0.0177717	0.0139796
ENSG00000255717	0.567512	0.311536	-0.228006	0.0194282	0.0481035	0.0194509	0.0120123	0.0164765	0.00616897
ENSG00000168003	-0.477477	-0.0563789	-0.171921	0.141496	0.0503798	0.0769527	0.0104515	0.0347153	0.0348288
ENSG00000133321	-0.331017	0.0902979	0.110704	0.0674487	0.0347902	0.0916456	0.0230983	0.0289896	0.0401926
ENSG00000133328	0.332561	0.177387	-0.0337243	0.0593842	0.0135584	0.0532657	0.0559138	0.0579613	0.0302008
ENSG00000176485	0.425483	0.370817	0.172654	0.219575	0.0790515	0.0409054	0.0420783	0.0304488	0.027981
ENSG00000184743	0.758044	0.133384	-0.175587	0.0230938	0.0304988	0.0490245	0.0106046	0.0324939	0.0215933
ENSG00000133318	-0.286229	0.106799	-0.103006	0.145894	0.117361	0.0528759	0.0168114	0.0168205	0.0132391
ENSG00000188070	0.0200772	0.269672	0.0359238	-0.2511	0.0156101	0.00814962	0.0148915	0.011898	0.0115479
ENSG00000168005	0.182041	0.0304049	0.0153959	-0.304252	0.0138454	0.0160561	0.0124572	0.0125359	0.00757138
ENSG00000072518	-0.137709	-0.0282659	-0.107038	-0.341276	0.0501499	0.0246778	0.00969239	0.0102913	0.0145632
ENSG00000167771	0.124492	0.0334607	0.0205279	0.111804	0.00387801	0.00367301	0.00929128	0.00804621	0.0197148
ENSG00000110583	-0.154955	-0.0634072	0.453079	-0.298021	0.00928546	0.0146394	0.00592054	0.00702901	0.00804448
ENSG00000167770	0.117117	0.0814362	-0.0491202	0.00623167	0.0260133	0.00889558	0.00815108	0.00947998	0.00607545
ENSG00000168439	0.449678	0.0652406	0.0146628	-0.148827	0.0436295	0.0328901	0.0243283	0.00855975	0.0165804
ENSG00000149781	0.262033	-0.210084	0.0439883	0.0465543	0.0342762	0.0203133	0.0192148	0.0082317	0.00527066
ENSG00000149743	0.73565	0.0719633	-0.190982	-0.152493	0.0480792	0.0386027	0.0155379	0.00969284	0.00531951
ENSG00000149761	0.588932	-0.00290298	0.347507	-0.045088	0.0139924	0.0220419	0.0132503	0.0218569	0.023031
ENSG00000173511	-0.430373	-0.0597403	-0.229106	-0.122434	0.06183	0.0148531	0.0148424	0.0106858	0.014481
ENSG00000173486	0.249437	-0.0747135	-0.192449	0.0318915	0.0225008	0.0086334	0.00756078	0.00265309	0.0104304
ENSG00000002330	-0.369884	-0.0838808	-0.123167	-0.0139296	0.0379606	0.0128244	0.0100989	0.0151497	0.00537645
ENSG00000173264	-0.226255	-0.15508	-0.119868	-0.107405	0.0516367	0.0108101	0.0140002	0.0255229	0.0170354
ENSG00000182450	0.316602	-0.0432391	0.119868	-0.11107	0.0161061	0.0287265	0.00750003	0.0171933	0.0114277
ENSG00000173153	0.046332	-0.228724	0.0106305	-0.0300587	0.0347495	0.0183071	0.013847	0.0127698	0.0117419
ENSG00000173113	0.265122	0.192666	0.00146628	-0.241569	0.0281681	0.0229939	0.0195473	0.0140992	0.017568
ENSG00000126432	-0.111969	0.0514897	0.155792	0.121701	0.021803	0.0148674	0.0121685	0.0230228	0.0300538
ENSG00000168071	-0.40103	0.0276547	0.0868768	-0.203446	0.0389606	0.039659	0.0145778	0.021414	0.0174042
ENSG00000162302	-0.178121	0.00932009	0.201979	-0.0634164	0.0405434	0.0198994	0.0113895	0.00910487	0.00882444
ENSG00000068831	-0.557014	0.086631	-0.0381232	-0.0667155	0.0495732	0.0598741	0.0112289	0.0027393	0.0074008
ENSG00000168066	-0.330199	-0.0178762	0.0579179	-0.330645	0.0165589	0.00463344	0.00984802	0.0159287	0.00343171
ENSG00000168067	-0.213385	-0.0456837	0.0828446	0.286657	0.0381504	0.0181203	0.014268	0.0172529	0.0127398
ENSG00000133895	0.042471	-0.137662	-0.157258	-0.332845	0.0255074	0.0167804	0.00997222	0.00504406	0.0105522
ENSG00000110047	0.0507079	0.238197	0.199047	-0.290689	0.0332929	0.0249448	0.0142681	0.01566	0.0184863
ENSG00000110046	-0.452767	-0.201528	-0.0106305	-0.260264	0.0777256	0.0299856	0.0132625	0.0167452	0.00683814
ENSG00000068971	-0.0473616	0.0588235	-0.0359238	-0.209311	0.0288422	0.0266773	0.0116851	0.0167112	0.00794574
ENSG00000213465	0.485457	-0.126356	0.0733138	0.118768	0.0442128	0.0213939	0.0141178	0.0142356	0.0103448
ENSG00000110025	0.398456	-0.0640183	0.143695	-0.0172287	0.0198492	0.0107998	0.00597047	0.00663533	0.0162562
ENSG00000168061	0.624968	0.0120703	0.195015	-0.218475	0.0441825	0.0548947	0.0133096	0.0242123	0.0219883
ENSG00000168060	-0.823681	-0.446295	-0.262097	-0.214076	0.0298997	0.0430132	0.0351748	0.041561	0.0462992
ENSG00000146670	0.72973	0.275783	-0.047654	0.0949413	0.0213424	0.126759	0.0147885	0.0173273	0.0109507
ENSG00000162300	0.404633	-0.00320856	0.269062	0.136364	0.01553	0.0160497	0.00735131	0.00640195	0.00635966
ENSG00000149823	-0.126641	-0.332926	-0.116202	-0.103372	0.0495285	0.0254107	0.016535	0.0166637	0.0156025
ENSG00000149809	0.561647	-0.105882	0.125	-0.00843109	0.043267	0.0378085	0.0230894	0.0331912	0.0447954
ENSG00000174276	0.0810811	-0.213445	0.0604839	-0.141129	0.0177697	0.00672963	0.0116484	0.0105892	0.0180767
ENSG00000149792	-0.154955	-0.084492	0.0681818	-0.047654	0.0325911	0.0279464	0.0104071	0.0119294	0.0101045
ENSG00000162298	0.0404118	0.299618	-0.0927419	-0.35044	0.0300303	0.0403023	0.0156984	0.0103969	0.0152785
ENSG00000014216	0.23269	0.0741024	0.408724	-0.0300587	0.0113302	0.0224959	0.013789	0.00920568	0.0118972
ENSG00000014138	0.7861	-0.0423224	0.023827	-0.0725806	0.0443229	0.0567189	0.0268479	0.026471	0.0355032
ENSG00000133884	-0.171686	-0.140718	-0.191716	0.0821114	0.0312945	0.010841	0.0183934	0.0124793	0.00940988
ENSG00000162241	0.381982	0.036822	0.0575513	-0.125	0.0168312	0.00859729	0.00341433	0.0115333	0.00864608
ENSG00000142186	0.217503	-0.0780749	0.181818	0.0872434	0.0372641	0.0134103	0.0156259	0.0149303	0.0100435
ENSG00000168056	-0.483912	0.00901451	0.00366569	0.101906	0.0248778	0.0499439	0.0218216	0.0309413	0.00868493
ENSG00000176973	0.0535393	0.0224599	-0.00329912	0.0282258	0.0166718	0.0545135	0.0168347	0.0271051	0.0232297
ENSG00000173327	-0.262548	-0.283117	-0.0696481	0.0685484	0.0444261	0.0272741	0.0119355	0.0125385	0.0130086
ENSG00000197136	0.169627	-0.0872422	0.153959	-0.291422	0.00605111	0.0198133	0.0102183	0.0145124	0.00853642
ENSG00000213445	-0.741313	-0.0307105	-0.216276	-0.0168622	0.0158575	0.0331955	0.0163646	0.00812901	0.0090771
ENSG00000173039	-0.658687	-0.0817418	-0.222141	0.0157625	0.0612966	0.0274032	0.00528918	0.0119468	0.0117323
ENSG00000172977	-0.0357786	-0.0307105	0.0564516	0.120235	0.0139331	0.0149485	0.00692658	0.0103862	0.00580885
ENSG00000172732	0.0157014	-0.0744079	-0.0428886	-0.177419	0.0336874	0.0129852	0.00783768	0.00983003	0.0148893
ENSG00000172638	-0.42356	0.0814362	-0.0810117	0.166789	0.0174285	0.00353899	0.0200268	0.0186102	0.0160876
ENSG00000172543	-0.293694	-0.290145	0.115103	-0.0960411	0.0755952	0.0913765	0.00799202	0.00682123	0.00318881
ENSG00000172500	0.828571	0.158442	0.2489	0.120235	0.0319758	0.0385312	0.0245995	0.00988624	0.0163833
ENSG00000175602	0.304505	-0.228419	0.0527859	-0.0109971	0.0226209	0.013348	0.0176258	0.00956637	0.0124143
ENSG00000175592	0.268983	-0.167609	0.0784457	0.181452	0.0853637	0.00885552	0.0177218	0.00922101	0.00928873
ENSG00000175573	-0.256628	0.281895	0.127933	-0.0920088	0.0264711	0.0122428	0.00932714	0.0203687	0.0113467
ENSG00000175550	-0.446589	-0.0582124	0.0047654	0.135997	0.0213145	0.0187628	0.0156207	0.0190394	0.0314101
ENSG00000175334	0.363707	0.0395722	0.112537	-0.204912	0.0238659	0.0254141	0.0181281	0.00804092	0.0147728
ENSG00000087365	0.250965	0.0612681	-0.143328	-0.0531525	0.0124932	0.0232356	0.00663175	0.0116667	0.0108047
ENSG00000175115	-0.0447876	0.167609	0.116202	-0.0318915	0.0374949	0.0357224	0.0168655	0.0187531	0.0135634
ENSG00000174996	0.147233	-0.124217	-0.227639	0.0494868	0.0298706	0.0116809	0.00870268	0.00412933	0.00653428
ENSG00000174903	0.213642	0.0756303	0.228372	-0.113636	0.0348618	0.0209257	0.00781032	0.00630097	0.00575899
ENSG00000174851	0.363449	0.0190985	0.0428886	-0.147361	0.0142722	0.0187096	0.0109471	0.0228763	0.0163198
ENSG00000174807	-0.426365	-0.0906035	0.00549853	0.239736	0.0407117	0.122616	0.00914393	0.010913	0.00586789
ENSG00000174791	0.127558	-0.0737968	-0.218475	0.333578	0.0228193	0.013095	0.00675012	0.0094809	0.00487353
ENSG00000174744	-0.225483	-0.0982429	-0.219941	0.104106	0.0157103	0.012068	0.0138411	0.0149269	0.00640541
ENSG00000174684	-0.0303732	-0.060657	-0.066349	-0.129399	0.00787793	0.0204772	0.0166775	0.010949	0.0135943
ENSG00000174669	0.120463	-0.162414	0.13783	-0.0498534	0.0293732	0.0190422	0.0220638	0.0146803	0.0262092
ENSG00000174547	0.583269	-0.21589	0.0571848	-0.0384897	0.0326158	0.0609623	0.0129715	0.0182065	0.019192
ENSG00000254986	0.443501	-0.0456837	0.240469	0.233871	0.0180385	0.0360937	0.0177349	0.0109634	0.0170659
ENSG00000174165	0.409266	0.114133	0.208578	0.379765	0.0200992	0.0126804	0.0119657	0.00738838	0.0161368
ENSG00000174080	-0.380438	-0.10741	-0.140029	-0.406525	0.0228303	0.0238031	0.00770246	0.00529736	0.011664
ENSG00000173992	-0.311197	-0.233002	-0.0175953	-0.0278592	0.0357332	0.0181393	0.017293	0.0119624	0.0179808
ENSG00000239306	0.552381	0.00106952	0.297654	0.0454545	0.0304545	0.0491585	0.0165306	0.0147538	0.00734036
ENSG00000173914	0.142857	0.334759	-0.0230938	-0.546921	0.0252263	0.0194949	0.0124794	0.0106653	0.0219429
ENSG00000173898	0.27305	0.0365164	-0.163856	-0.294355	0.00184648	0.00288826	0.0118734	0.00660163	0.00254611
ENSG00000173653	-0.0468468	-0.0756303	-0.246334	-0.0219941	0.0277037	0.0103992	0.00676868	0.00382657	0.0112906
ENSG00000173621	0.311454	-0.136746	0.0293255	-0.210044	0.00949341	0.0252183	0.0105097	0.0173209	0.0140957
ENSG00000173156	-0.00605124	-0.00840336	-0.0333578	-0.105205	0.0049485	0.0151973	0.0131576	0.00886479	0.0145609
ENSG00000172830	-0.448134	-0.11842	-0.289956	0.0652493	0.0686855	0.0414215	0.00718272	0.00905001	0.0151744
ENSG00000175505	-0.16036	0.168831	0.410191	-0.129032	0.0509162	0.0105219	0.0118745	0.00910268	0.00944643
ENSG00000172613	0.369112	0.284645	-0.0659824	-0.351173	0.0326289	0.0258669	0.0125012	0.010468	0.00623888
ENSG00000172531	0.448134	0.107105	0.216276	-0.0549853	0.0119512	0.0182727	0.0170094	0.0126071	0.0109073
ENSG00000175463	-0.2	-0.152941	-0.00989736	0.0494868	0.0369987	0.0640772	0.0236564	0.0255369	0.0107918
ENSG00000213402	-0.0592021	0.0025974	-0.120968	-0.20088	0.07335	0.0366976	0.0118257	0.0225066	0.0297974
ENSG00000172725	-0.276963	-0.112911	-0.013563	-0.16349	0.0432725	0.0492378	0.0148804	0.0271281	0.0265157
ENSG00000172663	0.218018	-0.158747	0.0883431	-0.0256598	0.0559995	0.0335132	0.0215529	0.018445	0.0166293
ENSG00000110711	0.239125	-0.133079	-0.287757	-0.277126	0.035287	0.0228559	0.0189152	0.0232484	0.0183587
ENSG00000110697	0.0458172	-0.0835752	0.184751	-0.17412	0.0330082	0.0454227	0.0161603	0.0290835	0.0195986
ENSG00000167797	0.356499	0.00534759	0.0817449	-0.274927	0.0299385	0.0346479	0.0335043	0.0164057	0.0580514
ENSG00000167791	0.0756737	0.107105	0.0601173	-0.137097	0.0127176	0.00142474	0.00594937	0.0111586	0.011269
ENSG00000084207	0.532561	0.12605	0.207111	-0.0311584	0.027099	0.0321026	0.0121246	0.0159988	0.0336632
ENSG00000167799	-0.104245	-0.0383499	0.0355572	0.0887097	0.0169123	0.00154155	0.00660582	0.00584376	0.00529561
ENSG00000132744	0.726126	0.323759	0.277126	0.131598	0.014785	0.0316827	0.0945479	0.0209978	0.0517021
ENSG00000160172	0.131196	-0.408098	-0.00439883	-0.279326	0.00396735	0.00793293	0.0107915	0.00615158	0.00866489
ENSG00000110057	-0.192535	-0.0013751	0.000733138	0.0920088	0.03056	0.0416085	0.0106134	0.013592	0.00699972
ENSG00000110717	0.581982	-0.207945	0.0579179	-0.0520528	0.0254491	0.0168548	0.0107067	0.00738302	0.0107814
ENSG00000110719	-0.047619	0.142246	-0.0260264	-0.0153959	0.0477588	0.0424704	0.0280776	0.0181237	0.0172237
ENSG00000110721	-0.421622	0.0802139	-0.123534	-0.00879765	0.0302186	0.0493668	0.00757882	0.0164193	0.0236231
ENSG00000110066	-0.660232	-0.0829641	-0.169721	-0.000733138	0.0260842	0.0352159	0.0175075	0.0178602	0.0113383
ENSG00000171067	0.56139	0.18136	0.179252	0.268328	0.027001	0.0239251	0.0133466	0.0121674	0.0115644
ENSG00000162337	0.109653	0.0200153	0.0949413	-0.100073	0.0327861	0.0460108	0.00737236	0.042959	0.045507
ENSG00000110075	-0.168855	0.212223	0.263563	-0.0582845	0.0400174	0.0168961	0.0155394	0.013853	0.0150597
ENSG00000132749	0.022553	-0.185332	-0.077346	0.0300587	0.0131385	0.00149494	0.0128142	0.0175008	0.0223792
ENSG00000110090	-0.0925976	0.0328495	-0.0465543	0.0164956	0.0137955	0.00347965	0.00739617	0.00606242	0.00607874
ENSG00000197345	0.0159598	-0.116272	-0.435484	0.294355	0.0172051	0.00953818	0.0104548	0.00853462	0.0112168
ENSG00000132740	0.196396	-0.0826585	0.058651	-0.147727	0.0179684	0.012292	0.0117797	0.00204763	0.00622453
ENSG00000162341	-0.372716	0.0273491	0.195015	0.214443	0.0361315	0.0357462	0.0142715	0.0264745	0.0162577
ENSG00000110092	-0.0710425	-0.389152	-0.286657	0.0230938	0.0421728	0.0334927	0.0494273	0.0402136	0.0535246
ENSG00000149716	-0.528443	0.0542399	0.0703812	-0.0553519	0.0202646	0.00885369	0.00892728	0.00798987	0.00582249
ENSG00000168040	0.142085	0.117494	0.26283	0.0109971	0.0316714	0.0211859	0.0119191	0.00653294	0.00935649
ENSG00000131626	-0.318662	0.128189	-0.104839	-0.196114	0.0125903	0.0135676	0.0125644	0.0117294	0.0135441
ENSG00000085733	-0.327413	-0.020932	-0.0197947	0.308651	0.0555078	0.0480419	0.0172399	0.0323333	0.0448296
ENSG00000172893	0.137452	0.123911	0.277493	0.119868	0.0268375	0.0494709	0.0146463	0.0222978	0.0187794
ENSG00000255562	-0.155985	0.0242934	-0.0557185	-0.254399	0.0154445	0.0283811	0.0115736	0.0113434	0.0108062
ENSG00000137522	-0.118662	-0.0294882	0.0282258	0.229839	0.0158834	0.0255287	0.0125651	0.0150575	0.0282539
ENSG00000137496	-0.210039	0.293506	0.369135	-0.0245601	0.00897681	0.0398778	0.0375364	0.0349055	0.0411941
ENSG00000137497	-0.499099	-0.105577	-0.223607	0.175953	0.0159095	0.0311438	0.00974344	0.0124509	0.0123394
ENSG00000184154	0.12175	0.238808	-0.0337243	0.0344575	0.0199584	0.00601628	0.00690674	0.00898019	0.00917763
ENSG00000149357	0.0504505	-0.0878533	0.168255	-0.0208944	0.0181031	0.0118539	0.0123816	0.0119437	0.00943791
ENSG00000165457	-0.0164747	-0.0395722	-0.127933	0.179252	0.0408805	0.00704076	0.0126841	0.00941925	0.00734946
ENSG00000165458	-0.0571429	0.13644	0.0252933	0.0531525	0.0312448	0.0215567	0.0105634	0.014498	0.0116811
ENSG00000186635	-0.13462	0.198167	-0.0887097	0.154692	0.0637637	0.0131328	0.0172612	0.00733273	0.00650454
ENSG00000168010	-0.0370656	0.155691	-0.190982	-0.0491202	0.0546141	0.02148	0.00494879	0.0141846	0.0128055
ENSG00000137478	0.154955	0.0569901	-0.0953079	0.0219941	0.0670647	0.0301692	0.0179809	0.019773	0.0255662
ENSG00000110237	0.268374	-0.262032	-0.235704	-0.255865	0.00423822	0.00874103	0.00681358	0.0121002	0.012627
ENSG00000054967	-0.213964	0.201528	-0.0461877	0.269795	0.0318035	0.00802498	0.0095203	0.00716311	0.00289976
ENSG00000054965	-0.260746	-0.0643239	-0.140762	-0.0428886	0.014532	0.0477663	0.0145558	0.0174056	0.0169378
ENSG00000021300	-0.149035	0.0224599	0.0351906	-0.47544	0.0434865	0.0379303	0.0118324	0.00755659	0.00618194
ENSG00000175582	-0.110561	0.0215432	-0.128299	0.0355572	0.0356364	0.0293913	0.0111761	0.0152156	0.00614932
ENSG00000181924	0.408237	-0.0545455	-0.0810117	-0.0340909	0.0211005	0.0282991	0.0136668	0.00927918	0.0130399
ENSG00000175575	0.322008	0.052712	0.158358	-0.0282258	0.0197673	0.0333641	0.0301746	0.0207682	0.0104842
ENSG00000175567	0.128958	0.0478228	0.13893	0.105205	0.0623765	0.0322252	0.028812	0.0311729	0.0460347
ENSG00000214517	0.151351	-0.135523	-0.218842	0.0197947	0.0158868	0.0197449	0.032342	0.0247535	0.0207478
ENSG00000165434	-0.263835	-0.020932	0.196481	0.23937	0.0162544	0.0959213	0.00714643	0.00910155	0.00727829
ENSG00000077514	0.406692	-0.103743	0.013563	-0.0579179	0.0254511	0.0370999	0.0146068	0.0156889	0.0137896
ENSG00000054938	0.134416	-0.0432391	0.0381232	-0.133798	0.00184648	0.00283294	0.00810908	0.00955102	0.00441174
ENSG00000166439	0.076393	-0.119939	-0.385997	0.0619501	0.0189695	0.00802982	0.0177277	0.012862	0.00632715
ENSG00000166435	0.302171	-0.102827	-0.131965	0.0791789	0.00184648	0.00394652	0.0115591	0.00745886	0.0127202
ENSG00000137491	-0.523295	0.135523	-0.0480205	0.0278592	0.00251184	0.062625	0.00886177	0.00694588	0.0105056
ENSG00000137486	-0.1614	-0.301451	-0.137097	0.11217	0.0785929	0.0169823	0.0160628	0.011135	0.0148027
ENSG00000207445	0.23865	0.0142093	-0.173754	-0.218475	0.0143265	0.0132391	0.00771869	0.00787713	0.0048163
ENSG00000149243	-0.186358	0.109244	-0.178886	-0.00733138	0.0161126	0.00986726	0.0054131	0.00823158	0.00972861
ENSG00000158555	-0.483398	-0.0420168	0.230205	0.0359238	0.0580378	0.0131693	0.0246468	0.0251755	0.0425198
ENSG00000149257	0.249936	-0.116272	-0.29912	0.0164956	0.0139837	0.0223213	0.0120738	0.0539182	0.0340963
ENSG00000062282	-0.000514801	0.12055	-0.293988	-0.126833	0.0787822	0.0112407	0.00666485	0.00956898	0.0113224
ENSG00000198382	-0.170142	-0.0212376	0.0307918	0.260264	0.069743	0.0382941	0.0250701	0.00843137	0.0193606
ENSG00000179240	-0.236485	-0.078686	0.0157625	-0.160191	0.00184648	0.00334343	0.010667	0.00489638	0.00943056
ENSG00000158636	0.157272	0.0132926	0.14846	-0.180352	0.0113483	0.0135239	0.0060459	0.00403637	0.00248022
ENSG00000078124	-0.642986	-0.0264324	0.206012	0.0692815	0.0336059	0.0497083	0.01308	0.0180967	0.0237504
ENSG00000198488	0.162424	-0.0414057	-0.331012	-0.208211	0.00700713	0.00624571	0.0134756	0.00767646	0.0115577
ENSG00000178795	0.11745	0.111994	0.0703812	0.00183284	0.0108936	0.00656217	0.00274785	0.00288689	0.0076747
ENSG00000149269	0.317632	0.253782	0.245968	0.0274927	0.0959883	0.0440454	0.0335895	0.0356657	0.0514667
ENSG00000178301	0.27756	-0.15783	-0.122801	0.179252	0.00888756	0.0174143	0.00921064	0.00932365	0.0123659
ENSG00000074201	-0.024453	0.0640183	-0.0513196	0.0865103	0.0299831	0.0138022	0.0155558	0.0120983	0.00731865
ENSG00000048649	0.138619	-0.23728	-0.299487	-0.112537	0.00647656	0.00707081	0.0167245	0.0138128	0.0155656
ENSG00000149262	-0.0767053	-0.0212376	-0.109971	-0.156158	0.0242345	0.0293316	0.0116112	0.0136072	0.010435
ENSG00000151364	0.742085	-0.10741	0.0953079	0.202346	0.00184648	0.0394418	0.0959076	0.0242068	0.0241418
ENSG00000151366	-0.176062	0.13094	0.0179619	-0.0505865	0.0237675	0.0123373	0.0140526	0.0149487	0.00589074
ENSG00000159063	0.702703	0.249809	0.39956	-0.0234604	0.0316684	0.0346885	0.0158999	0.0102411	0.0137491
ENSG00000188997	0.0211068	0.0942704	0.058651	0.138563	0.0245751	0.0300851	0.00567683	0.0128981	0.0104863
ENSG00000118369	-0.160103	0.00993125	-0.227273	0.0652493	0.0130661	0.00779548	0.0160039	0.0191905	0.0066269
ENSG00000033327	-0.341055	-0.0172651	-0.0766129	0.339076	0.0566303	0.0634162	0.00875336	0.0286964	0.0319019
ENSG00000137513	0.495495	-0.0615737	-0.0648827	0.260264	0.0307049	0.0370569	0.0215152	0.0158636	0.0214989
ENSG00000137509	-0.0803089	0.160275	-0.0865103	0.0982405	0.0348697	0.0411793	0.00987798	0.0206201	0.0265758
ENSG00000165490	0.674646	0.270283	0.0736804	0.148827	0.0286343	0.0694542	0.0179965	0.0149131	0.0226631
ENSG00000137502	0.329987	0.108327	-0.0337243	0.279692	0.107761	0.0514903	0.022091	0.040995	0.0240389
ENSG00000165494	-0.773745	0.247976	0.130499	-0.209677	0.0363636	0.0289954	0.0118695	0.0130213	0.0199912
ENSG00000137500	-0.0370656	-0.103438	-0.0454545	0.234238	0.0135765	0.0207742	0.010681	0.00663258	0.0058791
ENSG00000171204	-0.0756757	0.121772	0.227639	-0.090176	0.016723	0.0149118	0.0205332	0.00933031	0.00782568
ENSG00000137504	-0.420335	0.108021	-0.201979	-0.255865	0.0438294	0.020035	0.0225428	0.00734413	0.0210096
ENSG00000137501	-0.38816	-0.196944	0.208944	0.0802786	0.0126295	0.0506886	0.00699295	0.00485734	0.00593434
ENSG00000073921	-0.246847	0.15233	-0.0241935	-0.03739	0.068142	0.0194125	0.0114763	0.00756963	0.0222138
ENSG00000074266	0.500644	0.278228	0.156891	0.118035	0.010168	0.0299667	0.0230914	0.0198935	0.0197091
ENSG00000166575	-0.0548263	0.190833	0.063783	0.321848	0.0100396	0.0291087	0.016183	0.011857	0.0167719
ENSG00000123892	-0.235264	-0.163331	-0.206012	-0.214809	0.0229287	0.10221	0.0667311	0.0775418	0.0773698
ENSG00000109861	0.553411	-0.034683	0.0667155	-0.262097	0.100759	0.0634765	0.0688962	0.075897	0.0497622
ENSG00000077616	-0.143262	-0.330481	-0.22434	-0.27566	0.0030872	0.0191784	0.0143239	0.00924338	0.00945151
ENSG00000110172	0.320206	-0.0417112	0.0989736	-0.085044	0.020142	0.0439606	0.013504	0.0255375	0.0143143
ENSG00000180773	-0.01287	0.0502674	0.138196	0.130132	0.0221893	0.0153943	0.00976005	0.0128171	0.00973667
ENSG00000166002	0.164736	0.279756	0.158358	-0.0278592	0.104568	0.0270959	0.0261809	0.0311328	0.0399463
ENSG00000166012	-0.112484	-0.0643239	-0.276393	-0.260264	0.0280544	0.0177065	0.0197738	0.0234959	0.00683166
ENSG00000182919	-0.471042	0.0857143	-0.0678152	0.0322581	0.0243171	0.025929	0.0158837	0.0154185	0.00920106
ENSG00000042429	-0.459202	-0.00106952	0.246334	-0.08761	0.0117998	0.0182008	0.0109863	0.0155009	0.0115579
ENSG00000110218	0.246589	-0.128189	0.315616	-0.13783	0.0279196	0.00831305	0.00821478	0.0121966	0.012939
ENSG00000020922	0.564479	0.146524	-0.161657	-0.195748	0.0154442	0.0172509	0.0123158	0.0139906	0.0112516
ENSG00000168876	-0.511969	0.0395722	0.135997	-0.131965	0.0299102	0.0233137	0.0069313	0.0121568	0.0135772
ENSG00000196371	-0.373745	0.0239878	0.192815	0.127566	0.0495428	0.0228006	0.00967053	0.0187125	0.0264834
ENSG00000186280	0.361775	0.138885	0.134897	0.209677	0.00500745	0.00305809	0.00974901	0.0120936	0.00651134
ENSG00000256779	0.0549974	0.243086	-0.478006	0.0128299	0.0112138	0.00482808	0.00856772	0.010063	0.00682246
ENSG00000180771	-0.423166	-0.00809778	0.0439883	0.108138	0.0298531	0.0182433	0.0133631	0.019116	0.0289619
ENSG00000149218	-0.230116	0.192666	0.320748	0.21371	0.0362789	0.0288726	0.0344869	0.0179955	0.0590153
ENSG00000149212	0.000257649	-0.170665	0.119501	0.0821114	0.0516513	0.0375537	0.0185548	0.00757098	0.00963561
ENSG00000077458	-0.364994	0.203972	0.118035	-0.111804	0.0400493	0.0345929	0.0130651	0.0279303	0.020206
ENSG00000166037	-0.0715573	-0.185943	-0.13783	0.251833	0.0321468	0.0190006	0.0173814	0.0172483	0.0194978
ENSG00000087053	0.240412	0.139496	0.104839	0.547654	0.0161078	0.0126474	0.0123216	0.00843686	0.00570064
ENSG00000184384	-0.760875	0.126356	-0.178152	-0.140029	0.0245005	0.0140156	0.00541646	0.00679819	0.0100253
ENSG00000183340	0.339511	0.320092	0.0219941	-0.283358	0.0147807	0.017265	0.00505282	0.00482085	0.00598786
ENSG00000023445	-0.0831403	0.0603514	0.148827	0.0810117	0.0532621	0.039776	0.0344896	0.0128816	0.0426338
ENSG00000110330	-0.315058	0.222002	0.265762	0.0645161	0.0271483	0.0342568	0.0157034	0.0180207	0.0133657
ENSG00000152558	-0.602831	-0.199694	-0.169721	0.205645	0.0115766	0.0425483	0.0165736	0.0265779	0.0301214
ENSG00000255337	-0.0419616	-0.0545455	-0.308651	0.0718475	0.0147743	0.0118702	0.00998485	0.0177395	0.0158998
ENSG00000137673	-0.437323	-0.125134	0.0344575	0.000733138	0.00547296	0.0941129	0.204564	0.106251	0.236974
ENSG00000187240	0.174669	0.026738	0.0538856	0.0318915	0.0159767	0.00468897	0.0142763	0.0107193	0.00844867
ENSG00000170962	-0.0100386	0.0631016	-0.130132	0.0535191	0.0167588	0.0174501	0.0223291	0.00687178	0.0176895
ENSG00000235505	-0.185071	-0.235752	-0.105938	0.118402	0.0670869	0.0455865	0.00706731	0.00823385	0.0230756
ENSG00000196954	-0.613385	-0.0747135	0.0318915	-0.176686	0.0255667	0.0286943	0.00839669	0.0116116	0.0105405
ENSG00000137752	-0.353668	-0.124217	-0.08761	-0.0718475	0.0651042	0.0392302	0.066506	0.0687244	0.0868012
ENSG00000204397	-0.155212	-0.0221543	0.03739	0.0916422	0.0800895	0.0134732	0.0176354	0.0111665	0.0165831
ENSG00000170903	-0.592535	-0.108633	0.0960411	0.0872434	0.0376753	0.02618	0.0130765	0.0132983	0.00868358
ENSG00000182359	0.234234	-0.183499	-0.0520528	0.085044	0.024936	0.0118532	0.0077656	0.0162387	0.0108098
ENSG00000149313	0.0144144	-0.0297937	0.314883	-0.280425	0.032788	0.0303559	0.0231022	0.0121576	0.0113019
ENSG00000152404	-0.590476	-0.103438	-0.195748	-0.0989736	0.023488	0.0347258	0.00785379	0.0147685	0.00515146
ENSG00000137760	-0.379665	0.158747	0.189883	-0.38893	0.024286	0.0158808	0.021611	0.0107997	0.00607456
ENSG00000110660	0.772973	-0.234225	-0.0656158	-0.282625	0.0794097	0.0255849	0.0374158	0.0277217	0.0289225
ENSG00000240652	-0.0409266	-0.144691	-0.171921	0.0208944	0.0452839	0.0447119	0.0182549	0.0342139	0.0393391
ENSG00000166266	-0.411326	0.012987	-0.0201613	0.104472	0.0375723	0.0205683	0.0103737	0.00954051	0.00618064
ENSG00000149308	-0.327156	-0.0634072	0.153959	-0.221408	0.0298711	0.0190911	0.0182421	0.0144802	0.0144031
ENSG00000166323	0.124316	0.000152788	-0.105572	0.0879765	0.00753155	0.00544295	0.0106442	0.00580172	0.0114702
ENSG00000149311	-0.705534	0.160581	0.296188	0.00439883	0.0465408	0.0685631	0.0135047	0.02583	0.0214097
ENSG00000178202	0.544402	0.144691	-0.0762463	0.183651	0.0340921	0.0250781	0.0272239	0.0206496	0.0378685
ENSG00000110723	0.00708535	0.0411001	-0.0436217	-0.127566	0.0109072	0.0107952	0.0141717	0.00715993	0.0137632
ENSG00000178105	0.232947	-0.0438503	-0.118035	0.0568182	0.053105	0.0283629	0.0196078	0.0210554	0.00630676
ENSG00000137714	-0.308366	-0.412376	0.155059	-0.0685484	0.0219908	0.0135973	0.00932461	0.00207852	0.00865673
ENSG00000110777	-0.350579	-0.207639	0.0289589	-0.144428	0.105651	0.0612498	0.0249661	0.0111565	0.0259986
ENSG00000256523	0.216296	-0.131245	0.0337243	0.0406891	0.00281969	0.01131	0.00890299	0.0120359	0.00731691
ENSG00000204381	-0.130704	-0.126967	-0.0117302	0.0260264	0.00340408	0.0314136	0.00642552	0.0138643	0.00750062
ENSG00000137713	0.597683	-0.0453782	0.1239	-0.0109971	0.0137162	0.0355155	0.0143391	0.0153497	0.02612
ENSG00000137720	0.684685	-0.0536287	0.0227273	0.107038	0.0451316	0.0366064	0.00933183	0.0107278	0.0151081
ENSG00000176343	-0.111197	-0.179221	0.196114	-0.128299	0.0211482	0.0119541	0.00870987	0.00495119	0.00546348
ENSG00000150764	-0.303732	0.137051	-0.151393	0.111437	0.0225906	0.0155906	0.00587551	0.00546894	0.00529913
ENSG00000150768	0.0792793	0.10741	0.0887097	-0.233138	0.0285841	0.0268887	0.0184605	0.0109369	0.0161178
ENSG00000150776	-0.305019	0.28984	-0.0318915	0.119135	0.0322493	0.0203189	0.0100519	0.0148803	0.0153071
ENSG00000150779	0.537452	-0.397708	-0.122801	-0.0505865	0.0232169	0.020707	0.0125145	0.0158755	0.0165945
ENSG00000150782	-0.404891	0.12055	0.0480205	-0.110337	0.0222826	0.050904	0.0293467	0.0190012	0.0247541
ENSG00000150787	0.566023	-0.0621849	-0.11327	0.219575	0.0567136	0.0357334	0.010488	0.0125615	0.0162638
ENSG00000149292	-0.198713	-0.219862	0.00733138	0.0344575	0.0326846	0.00992852	0.0268581	0.0175917	0.0141786
ENSG00000086827	0.531274	0.0200153	-0.224707	-0.289956	0.0253449	0.0327848	0.0261561	0.0107664	0.00846219
ENSG00000228607	0.0287038	-0.046906	-0.306452	0.134164	0.00868621	0.0176345	0.00757307	0.00778454	0.00418154
ENSG00000109906	0.137015	-0.185027	-0.0894428	0.207845	0.00667401	0.0123209	0.0123211	0.012702	0.00819983
ENSG00000180425	0.210039	0.113827	-0.0861437	-0.0271261	0.0335159	0.00610244	0.00970404	0.00422451	0.00696108
ENSG00000076053	-0.220849	-0.124523	0.00439883	0.190249	0.0465614	0.039455	0.028222	0.0145113	0.0215977
ENSG00000076043	0.204633	-0.133384	-0.0458211	-0.246701	0.0178117	0.0833269	0.0461983	0.0350364	0.0461348
ENSG00000182985	0.3426	0.0646295	0.0436217	-0.125367	0.0155193	0.0180251	0.0937001	0.0931442	0.0852023
ENSG00000137656	0.385586	-0.163942	0.0806452	0.0447214	0.0196492	0.0262859	0.0116893	0.0184924	0.00837048
ENSG00000160584	-0.0429858	0.0805195	0.182185	-0.160924	0.0396906	0.0268892	0.0204045	0.0284461	0.025426
ENSG00000224077	0.0213794	-0.0789916	-0.13673	0.0883431	0.0143265	0.0124497	0.00786233	0.0063656	0.00595473
ENSG00000149591	-0.534878	-0.0566845	-0.0524194	-0.409457	0.0764118	0.0173135	0.0176485	0.00988945	0.0110799
ENSG00000160613	-0.235779	-0.0206264	0.281525	0.0656158	0.0488872	0.0175262	0.0167312	0.0132682	0.0112018
ENSG00000167257	-0.559331	0.058518	-0.045088	-0.0912757	0.0163166	0.0130328	0.013837	0.0112598	0.0110646
ENSG00000110274	0.150579	-0.101604	0.0546188	-0.142595	0.0296607	0.0240618	0.00961013	0.00959793	0.00714761
ENSG00000137731	-0.222666	0.0190985	0.045088	0.188783	0.0086617	0.00608482	0.0567621	0.0384281	0.0512604
ENSG00000137726	0.0301197	0.046906	0.240469	0.185117	0.0369845	0.00875762	0.0124647	0.0162705	0.0212612
ENSG00000110324	-0.34852	0.0854087	0.105938	0.21371	0.0199141	0.0581766	0.0180816	0.0184568	0.0159114
ENSG00000137648	0.357786	0.224446	0.15066	0.207111	0.0130527	0.00787501	0.00816311	0.00766897	0.00822253
ENSG00000160593	-0.000514801	0.152636	-0.0883431	-0.0912757	0.118828	0.134628	0.0167694	0.0349901	0.0235066
ENSG00000149573	0.121236	0.255004	-0.0395894	-0.0909091	0.0605459	0.00716798	0.017116	0.00549422	0.00513429
ENSG00000198851	-0.0543115	-0.0597403	0.220308	0.0879765	0.119929	0.113873	0.00534754	0.00629075	0.00794079
ENSG00000167286	-0.0453024	-0.0793275	0.00605394	-0.0672716	0.135991	0.0992745	0.00230548	0.00664814	0.00523284
ENSG00000110344	0.0507079	-0.0340718	0.354106	0.166056	0.0487545	0.0439297	0.0150881	0.0132966	0.0121758
ENSG00000167283	-0.117117	0.0438503	0.134164	0.256965	0.0166484	0.0285442	0.0138095	0.0188201	0.0114314
ENSG00000118058	-0.264607	0.0148205	-0.0197947	0.0058651	0.0322856	0.0283133	0.00848592	0.0106898	0.00953755
ENSG00000118096	0.519949	-0.161497	-0.100806	-0.066349	0.0121239	0.0257791	0.0138249	0.0115097	0.00644583
[truncated: 8,314 more rows]
